# Supplementary material for: Chlorido[(E)-2-hydr­oxy-6-(isonicotinoyl­hydrazonometh­yl)phen­yl]mercury(II) monohydrate
Source: Acta Crystallogr Sect E Struct Rep Online. 2009 Jun 27;65(Pt 7):m842–3. doi: 10.1107/S1600536809023824 (PMC2969284; doi:10.1107/S1600536809023824)
Supplement: Supplementary file 1 [file e-65-0m842-sup1.cif]

##############################################################################
###                                                                        ###
###        Electronic paper (Acta Crystallographica Section E)             ###
###                                                                        ###
##############################################################################
#                                                                            #
# This CIF contains the data in a paper accepted for publication in Acta     #
# Crystallographica Section E. It conforms to the requirements of Notes      #
# for Authors for Section E, and has been peer reviewed under the auspices   #
# of the IUCr Commission on Journals.                                        #
#                                                                            #
# Full details of the Crystallographic Information File format               #
# are given in the paper "The Crystallographic Information File (CIF):       #
# a New Standard Archive File for Crystallography" by S. R. Hall, F. H.      #
# Allen and I. D. Brown [Acta Cryst. (1991), A47, 655-685].                  #
#                                                                            #
# The current version of the core CIF dictionary is obtainable from          #
# ftp://ftp.iucr.org/pub/cif_core.dic. The current version number is 2.4.    #
#                                                                            #
# Software is freely available for graphical display of the structure(s) in  #
# this CIF.  For information consult the CIF home page http://www.iucr.org/  #
# cif/home.html                                                              #
#                                                                            #
# This file may be used for bona fide research purposes within the           #
# scientific community so long as proper attribution is given to the journal # 
# article from which it was obtained.                                        #
#                                                                            #
##############################################################################
                                             
data_global
_audit_creation_method     'form.cif (version 2.0)'
_journal_data_validation_number     ?
_journal_date_recd_electronic     2009-06-12
_journal_date_accepted     2009-06-22
_journal_name_full     'Acta Crystallographica, Section E'
_journal_year     2009
_journal_volume     65
_journal_issue      7
_journal_page_first     m842
_journal_page_last     m843
_journal_paper_category     QM
_journal_coeditor_code     SI2184
_publ_contact_author_name     'Xin-Hua Lou'
_publ_contact_author_address
;
College of Chemistry and Chemical Engineering
Luoyang Normal University
Luoyang 471022
People's Republic of China
;
_publ_contact_author_email     'lxh-9802@163.com'
_publ_contact_author_fax     ?
_publ_contact_author_phone     ?
_publ_section_title
;
Chlorido[(<i>E</i>)-2-hydroxy-6-(isonicotinoylhydrazonomethyl)phenyl]mercury(II)
monohydrate
;
loop_
    _publ_author_name
    _publ_author_address
    'Su-Zhen Bai'
;
College of Chemistry and Chemical Engineering
Pingdingshan University
Pingdingshan 467002
People's Republic of China
;
    'Xin-Hua Lou'
;
College of Chemistry and Chemical Engineering
Luoyang Normal University
Luoyang 471022
People's Republic of China
;
    'Hong-Mei Li'
;
Chemical Engineering and Pharmaceutics School
Henan University of Science and Technology
Luoyang 471003
People's Republic of China
;
    'Hui Shi'
;
College of Chemistry and Chemical Engineering
Pingdingshan University
Pingdingshan 467002
People's Republic of China
;
_publ_section_synopsis     .
data_I
_audit_creation_method     SHELXL-97
_chemical_name_systematic
;
Chlorido[(<i>E</i>)-2-hydroxy-6-(isonicotinoylhydrazonomethyl)phenyl]mercury(II)
monohydrate
;
_chemical_name_common     ?
_chemical_formula_moiety     'C13 H10 Cl Hg N3 O2, H2 O'
_chemical_formula_sum     'C13 H12 Cl Hg N3 O3'
_chemical_formula_iupac     '[Hg (C13 H10 N3 O2) Cl], H2 O'
_chemical_formula_weight     494.30
_chemical_melting_point     ?
_symmetry_cell_setting     Monoclinic
_symmetry_space_group_name_H-M     'P 21/n'
loop_
    _symmetry_equiv_pos_as_xyz
    'x, y, z'
    '-x+1/2, y+1/2, -z+1/2'
    '-x, -y, -z'
    'x-1/2, -y-1/2, z-1/2'
_cell_length_a     14.5932(16)
_cell_length_b     14.0111(15)
_cell_length_c     15.3711(17)
_cell_angle_alpha     90.00
_cell_angle_beta     104.6850(10)
_cell_angle_gamma     90.00
_cell_volume     3040.2(6)
_cell_formula_units_Z     8
_cell_measurement_reflns_used     5064
_cell_measurement_theta_min     2.66
_cell_measurement_theta_max     28.32
_cell_measurement_temperature     296(2)
_exptl_crystal_description     block
_exptl_crystal_colour     colorless
_exptl_crystal_size_max     0.37
_exptl_crystal_size_mid     0.28
_exptl_crystal_size_min     0.25
_exptl_crystal_density_diffrn     2.160
_exptl_crystal_density_meas     ?
_exptl_crystal_density_method     'not measured'
_exptl_crystal_F_000     1856
_exptl_absorpt_coefficient_mu     10.313
_exptl_absorpt_correction_type     multi-scan
_exptl_absorpt_process_details     '(SADABS; Sheldrick, 1996)'
_exptl_absorpt_correction_T_min     0.1133
_exptl_absorpt_correction_T_max     0.1793
_exptl_special_details
;
;
_diffrn_ambient_temperature     296(2)
_diffrn_radiation_type     MoK\a
_diffrn_radiation_wavelength     0.71073
_diffrn_radiation_source     'fine-focus sealed tube'
_diffrn_radiation_monochromator     graphite
_diffrn_measurement_device_type     'Bruker SMART APEX CCD area-detector'
_diffrn_measurement_method     '\f and \w'
_diffrn_detector_area_resol_mean     ?
_diffrn_reflns_number     22798
_diffrn_reflns_av_R_equivalents     0.0295
_diffrn_reflns_av_sigmaI/netI     0.0229
_diffrn_reflns_theta_min     2.23
_diffrn_reflns_theta_max     25.50
_diffrn_reflns_theta_full     25.50
_diffrn_measured_fraction_theta_max     0.999
_diffrn_measured_fraction_theta_full     0.999
_diffrn_reflns_limit_h_min     -17
_diffrn_reflns_limit_h_max     17
_diffrn_reflns_limit_k_min     -16
_diffrn_reflns_limit_k_max     16
_diffrn_reflns_limit_l_min     -16
_diffrn_reflns_limit_l_max     18
_diffrn_standards_number     ?
_diffrn_standards_interval_count     ?
_diffrn_standards_interval_time     ?
_diffrn_standards_decay_%     ?
_refine_special_details
;
Refinement of <i>F</i>^2^ against ALL reflections. The weighted <i>R</i>-factor
<i>wR</i> and
goodness of fit <i>S</i> are based on <i>F</i>^2^, conventional
<i>R</i>-factors <i>R</i> are based
on <i>F</i>, with <i>F</i> set to zero for negative <i>F</i>^2^. The threshold
expression of
<i>F</i>^2^ > \s(<i>F</i>^2^) is used only for calculating <i>R</i>-factors(gt)
<i>etc</i>. and is
not relevant to the choice of reflections for refinement. <i>R</i>-factors
based
on <i>F</i>^2^ are statistically about twice as large as those based on
<i>F</i>, and <i>R</i>-
factors based on ALL data will be even larger.
;
_reflns_number_total     5658
_reflns_number_gt     4683
_reflns_threshold_expression     I>2\s(I)
_refine_ls_structure_factor_coef     Fsqd
_refine_ls_matrix_type     full
_refine_ls_R_factor_all     0.0291
_refine_ls_R_factor_gt     0.0206
_refine_ls_wR_factor_gt     0.0425
_refine_ls_wR_factor_ref     0.0455
_refine_ls_goodness_of_fit_ref     1.053
_refine_ls_restrained_S_all     1.053
_refine_ls_number_reflns     5658
_refine_ls_number_parameters     381
_refine_ls_number_restraints     0
_refine_ls_hydrogen_treatment     constr
_refine_ls_weighting_scheme     calc
_refine_ls_weighting_details
              'w=1/[\s^2^(Fo^2^)+(0.0197P)^2^+1.3364P] where P=(Fo^2^+2Fc^2^)/3'
_atom_sites_solution_hydrogens     geom
_atom_sites_solution_primary     direct
_atom_sites_solution_secondary     difmap
_refine_ls_shift/su_max     0.002
_refine_ls_shift/su_mean     0.000
_refine_diff_density_max     0.523
_refine_diff_density_min     -0.829
_refine_ls_extinction_method     none
_refine_ls_extinction_coef     ?
loop_
    _atom_type_symbol
    _atom_type_description
    _atom_type_scat_dispersion_real
    _atom_type_scat_dispersion_imag
    _atom_type_scat_source
    'C' 'C' 0.0033 0.0016
                         'International Tables Vol C Tables 4.2.6.8 and 6.1.1.4'
    'H' 'H' 0.0000 0.0000
                         'International Tables Vol C Tables 4.2.6.8 and 6.1.1.4'
    'N' 'N' 0.0061 0.0033
                         'International Tables Vol C Tables 4.2.6.8 and 6.1.1.4'
    'O' 'O' 0.0106 0.0060
                         'International Tables Vol C Tables 4.2.6.8 and 6.1.1.4'
    'Cl' 'Cl' 0.1484 0.1585
                         'International Tables Vol C Tables 4.2.6.8 and 6.1.1.4'
    'Hg' 'Hg' -2.3894 9.2266
                         'International Tables Vol C Tables 4.2.6.8 and 6.1.1.4'
_computing_data_collection     'SMART (Bruker, 2004)'
_computing_cell_refinement     'SAINT (Bruker, 2004)'
_computing_data_reduction     'SAINT (Bruker, 2004)'
_computing_structure_solution     'SHELXS97 (Sheldrick, 2008)'
_computing_structure_refinement     'SHELXL97 (Sheldrick, 2008)'
_computing_molecular_graphics     'SHELXTL (Sheldrick, 2008)'
_computing_publication_material
                             'SHELXTL (Sheldrick, 2008) and PLATON (Spek, 2009)'
loop_
    _atom_site_type_symbol
    _atom_site_label
    _atom_site_fract_x
    _atom_site_fract_y
    _atom_site_fract_z
    _atom_site_U_iso_or_equiv
    _atom_site_adp_type
    _atom_site_calc_flag
    _atom_site_refinement_flags
    _atom_site_occupancy
    _atom_site_disorder_assembly
    _atom_site_disorder_group
    Hg Hg1 0.909422(9) 0.795528(10) 0.140566(10) 0.03271(5) Uani d . 1 . .
    Hg Hg2 0.088755(10) 0.667392(10) 0.363229(10) 0.03354(5) Uani d . 1 . .
    Cl Cl1 1.06292(6) 0.74039(8) 0.15848(7) 0.0482(3) Uani d . 1 . .
    Cl Cl2 -0.06489(7) 0.72341(8) 0.34424(7) 0.0485(3) Uani d . 1 . .
    O O1 0.85291(17) 1.00819(18) 0.13735(19) 0.0444(7) Uani d . 1 . .
    H H1 0.8409 1.0641 0.1231 0.067 Uiso calc R 1 . .
    O O2 0.91602(18) 0.54581(19) 0.0795(2) 0.0539(8) Uani d . 1 . .
    O O3 0.14451(18) 0.45504(17) 0.3573(2) 0.0473(7) Uani d . 1 . .
    H H3 0.1565 0.3987 0.3693 0.071 Uiso calc R 1 . .
    O O4 0.08053(18) 0.91980(18) 0.4187(2) 0.0494(7) Uani d . 1 . .
    N N1 0.7764(2) 0.6537(2) 0.1123(2) 0.0339(7) Uani d . 1 . .
    N N2 0.7733(2) 0.55515(19) 0.11402(19) 0.0338(7) Uani d . 1 . .
    H H2D 0.7253 0.5255 0.1239 0.041 Uiso calc R 1 . .
    N N3 0.8374(2) 0.2013(2) 0.1131(2) 0.0397(8) Uani d . 1 . .
    N N4 0.2225(2) 0.8089(2) 0.3911(2) 0.0362(7) Uani d . 1 . .
    N N5 0.2266(2) 0.9077(2) 0.39086(19) 0.0352(7) Uani d . 1 . .
    H H5D 0.2760 0.9368 0.3836 0.042 Uiso calc R 1 . .
    N N6 0.1645(2) 1.2624(2) 0.3851(2) 0.0397(8) Uani d . 1 . .
    C C1 0.7779(2) 0.8579(2) 0.1197(2) 0.0279(8) Uani d . 1 . .
    C C2 0.7707(3) 0.9568(3) 0.1195(2) 0.0349(8) Uani d . 1 . .
    C C3 0.6823(3) 1.0005(3) 0.1066(3) 0.0431(10) Uani d . 1 . .
    H H3A 0.6779 1.0667 0.1076 0.052 Uiso calc R 1 . .
    C C4 0.6011(3) 0.9454(3) 0.0924(3) 0.0495(11) Uani d . 1 . .
    H H4 0.5422 0.9746 0.0830 0.059 Uiso calc R 1 . .
    C C5 0.6075(3) 0.8465(3) 0.0920(3) 0.0411(9) Uani d . 1 . .
    H H5 0.5528 0.8097 0.0830 0.049 Uiso calc R 1 . .
    C C6 0.6953(2) 0.8023(2) 0.1051(2) 0.0313(8) Uani d . 1 . .
    C C7 0.6986(3) 0.6972(2) 0.1046(2) 0.0331(8) Uani d . 1 . .
    H H7 0.6430 0.6625 0.0986 0.040 Uiso calc R 1 . .
    C C8 0.8484(3) 0.5069(2) 0.0996(2) 0.0351(9) Uani d . 1 . .
    C C9 0.8433(2) 0.4003(2) 0.1063(2) 0.0302(8) Uani d . 1 . .
    C C10 0.8804(2) 0.3447(2) 0.0486(3) 0.0361(9) Uani d . 1 . .
    H H10 0.9089 0.3731 0.0075 0.043 Uiso calc R 1 . .
    C C11 0.8744(2) 0.2467(3) 0.0532(3) 0.0379(9) Uani d . 1 . .
    H H11 0.8973 0.2102 0.0127 0.046 Uiso calc R 1 . .
    C C12 0.8025(3) 0.2558(3) 0.1688(3) 0.0416(9) Uani d . 1 . .
    H H12 0.7760 0.2254 0.2104 0.050 Uiso calc R 1 . .
    C C13 0.8035(3) 0.3542(3) 0.1680(3) 0.0393(9) Uani d . 1 . .
    H H13 0.7782 0.3890 0.2079 0.047 Uiso calc R 1 . .
    C C14 0.2197(2) 0.6052(2) 0.3792(2) 0.0291(8) Uani d . 1 . .
    C C15 0.3026(3) 0.6602(2) 0.3951(2) 0.0324(8) Uani d . 1 . .
    C C16 0.3903(3) 0.6153(3) 0.4047(3) 0.0446(10) Uani d . 1 . .
    H H16 0.4453 0.6518 0.4149 0.054 Uiso calc R 1 . .
    C C17 0.3955(3) 0.5171(3) 0.3992(3) 0.0510(11) Uani d . 1 . .
    H H17 0.4540 0.4876 0.4057 0.061 Uiso calc R 1 . .
    C C18 0.3143(3) 0.4625(3) 0.3840(3) 0.0447(10) Uani d . 1 . .
    H H18 0.3180 0.3965 0.3798 0.054 Uiso calc R 1 . .
    C C19 0.2271(3) 0.5063(3) 0.3751(2) 0.0350(9) Uani d . 1 . .
    C C20 0.3007(3) 0.7648(3) 0.3986(2) 0.0361(9) Uani d . 1 . .
    H H20 0.3568 0.7992 0.4063 0.043 Uiso calc R 1 . .
    C C21 0.1510(2) 0.9574(3) 0.4023(2) 0.0352(8) Uani d . 1 . .
    C C22 0.1583(2) 1.0639(2) 0.3948(2) 0.0305(8) Uani d . 1 . .
    C C23 0.1992(3) 1.1083(3) 0.3340(2) 0.0381(9) Uani d . 1 . .
    H H23 0.2259 1.0727 0.2955 0.046 Uiso calc R 1 . .
    C C24 0.1997(3) 1.2072(2) 0.3315(3) 0.0392(9) Uani d . 1 . .
    H H24 0.2265 1.2367 0.2896 0.047 Uiso calc R 1 . .
    C C25 0.1267(3) 1.2190(3) 0.4458(3) 0.0386(9) Uani d . 1 . .
    H H25 0.1036 1.2567 0.4854 0.046 Uiso calc R 1 . .
    C C26 0.1205(2) 1.1212(3) 0.4521(2) 0.0372(9) Uani d . 1 . .
    H H26 0.0919 1.0936 0.4935 0.045 Uiso calc R 1 . .
    O O5 0.89687(19) 0.9980(2) 0.33618(19) 0.0566(8) Uani d . 1 . .
    H H1W 0.9471 0.9752 0.3683 0.085 Uiso d R 1 . .
    H H2W 0.9002 1.0018 0.2829 0.085 Uiso d R 1 . .
    O O6 0.10303(19) 0.4671(2) 0.1547(2) 0.0618(8) Uani d . 1 . .
    H H3W 0.0890 0.4581 0.2031 0.093 Uiso d R 1 . .
    H H4W 0.0571 0.4882 0.1161 0.093 Uiso d R 1 . .
loop_
    _atom_site_aniso_label
    _atom_site_aniso_U_11
    _atom_site_aniso_U_22
    _atom_site_aniso_U_33
    _atom_site_aniso_U_12
    _atom_site_aniso_U_13
    _atom_site_aniso_U_23
    Hg1 0.03055(8) 0.02692(10) 0.04319(9) 0.00303(6) 0.01399(6) 0.00319(6)
    Hg2 0.03092(8) 0.02783(10) 0.04418(9) 0.00243(6) 0.01377(6) 0.00243(6)
    Cl1 0.0326(5) 0.0563(7) 0.0615(7) 0.0070(4) 0.0225(5) 0.0088(5)
    Cl2 0.0337(5) 0.0583(7) 0.0585(7) 0.0064(4) 0.0213(5) 0.0088(5)
    O1 0.0416(15) 0.0241(15) 0.0673(19) -0.0017(11) 0.0136(14) 0.0059(13)
    O2 0.0427(16) 0.0345(16) 0.092(2) -0.0030(12) 0.0304(16) 0.0051(15)
    O3 0.0496(17) 0.0181(14) 0.074(2) 0.0002(12) 0.0163(14) 0.0048(14)
    O4 0.0429(16) 0.0295(16) 0.081(2) -0.0021(12) 0.0254(15) 0.0056(14)
    N1 0.0407(18) 0.0175(16) 0.0423(18) 0.0007(13) 0.0085(15) 0.0004(13)
    N2 0.0329(16) 0.0204(17) 0.0505(19) -0.0019(12) 0.0151(14) -0.0009(13)
    N3 0.045(2) 0.026(2) 0.047(2) 0.0007(13) 0.0098(16) 0.0011(14)
    N4 0.0443(19) 0.0212(17) 0.0430(19) -0.0063(14) 0.0108(15) -0.0037(14)
    N5 0.0349(17) 0.0217(17) 0.0505(19) -0.0045(13) 0.0135(14) -0.0018(14)
    N6 0.0408(18) 0.0281(19) 0.050(2) 0.0005(14) 0.0120(16) 0.0004(15)
    C1 0.0333(19) 0.0218(19) 0.0300(19) 0.0068(14) 0.0103(15) 0.0038(14)
    C2 0.040(2) 0.028(2) 0.037(2) 0.0015(16) 0.0096(17) 0.0025(16)
    C3 0.048(2) 0.025(2) 0.057(3) 0.0112(18) 0.014(2) 0.0000(18)
    C4 0.042(2) 0.041(3) 0.063(3) 0.0197(19) 0.010(2) 0.004(2)
    C5 0.032(2) 0.035(2) 0.054(3) -0.0009(16) 0.0046(18) 0.0005(18)
    C6 0.036(2) 0.025(2) 0.034(2) 0.0047(15) 0.0097(16) -0.0003(15)
    C7 0.037(2) 0.025(2) 0.038(2) -0.0028(15) 0.0117(17) -0.0013(16)
    C8 0.036(2) 0.024(2) 0.044(2) -0.0021(16) 0.0075(17) 0.0039(16)
    C9 0.0301(18) 0.021(2) 0.037(2) 0.0014(14) 0.0052(15) 0.0032(15)
    C10 0.037(2) 0.029(2) 0.044(2) -0.0006(16) 0.0154(18) 0.0009(17)
    C11 0.039(2) 0.030(2) 0.046(2) 0.0082(16) 0.0132(18) -0.0025(18)
    C12 0.049(2) 0.037(3) 0.042(2) -0.0021(18) 0.0186(19) 0.0061(19)
    C13 0.052(2) 0.024(2) 0.044(2) 0.0024(17) 0.0164(19) -0.0021(17)
    C14 0.0347(19) 0.023(2) 0.0320(19) 0.0054(14) 0.0118(16) 0.0031(15)
    C15 0.038(2) 0.026(2) 0.033(2) 0.0030(15) 0.0092(17) 0.0014(15)
    C16 0.034(2) 0.040(3) 0.057(3) 0.0023(17) 0.0062(19) -0.0017(19)
    C17 0.038(2) 0.041(3) 0.070(3) 0.0165(18) 0.006(2) 0.005(2)
    C18 0.048(2) 0.026(2) 0.058(3) 0.0120(18) 0.009(2) 0.0042(18)
    C19 0.041(2) 0.023(2) 0.040(2) -0.0009(16) 0.0077(17) 0.0044(16)
    C20 0.034(2) 0.028(2) 0.046(2) -0.0025(16) 0.0108(17) -0.0024(17)
    C21 0.031(2) 0.032(2) 0.041(2) -0.0013(16) 0.0066(17) -0.0004(17)
    C22 0.0282(18) 0.023(2) 0.039(2) 0.0017(14) 0.0065(16) 0.0007(16)
    C23 0.047(2) 0.034(2) 0.037(2) 0.0030(17) 0.0175(18) -0.0026(17)
    C24 0.050(2) 0.026(2) 0.046(2) -0.0040(16) 0.0194(19) 0.0040(17)
    C25 0.040(2) 0.030(2) 0.048(2) 0.0069(16) 0.0135(19) -0.0033(17)
    C26 0.034(2) 0.040(2) 0.041(2) 0.0041(16) 0.0151(17) 0.0042(17)
    O5 0.0477(17) 0.068(2) 0.0577(19) 0.0121(15) 0.0196(15) 0.0016(15)
    O6 0.0449(17) 0.072(2) 0.071(2) 0.0108(15) 0.0201(16) -0.0060(17)
_geom_special_details
;
All e.s.d.'s (except the e.s.d. in the dihedral angle between two l.s. planes)
are estimated using the full covariance matrix. The cell e.s.d.'s are taken
into account individually in the estimation of e.s.d.'s in distances, angles
and torsion angles; correlations between e.s.d.'s in cell parameters are only
used when they are defined by crystal symmetry. An approximate (isotropic)
treatment of cell e.s.d.'s is used for estimating e.s.d.'s involving l.s.
planes.
;
loop_
    _geom_bond_atom_site_label_1
    _geom_bond_atom_site_label_2
    _geom_bond_site_symmetry_2
    _geom_bond_distance
    _geom_bond_publ_flag
    Hg1 C1 . 2.059(3) ?
    Hg1 Cl1 . 2.3189(9) ?
    Hg2 C14 . 2.058(3) ?
    Hg2 Cl2 . 2.3231(10) ?
    O1 C2 . 1.366(4) ?
    O1 H1 . 0.8200 ?
    O2 C8 . 1.233(4) ?
    O3 C19 . 1.369(4) ?
    O3 H3 . 0.8200 ?
    O4 C21 . 1.237(4) ?
    N1 C7 . 1.268(4) ?
    N1 N2 . 1.382(4) ?
    N2 C8 . 1.354(4) ?
    N2 H2D . 0.8600 ?
    N3 C12 . 1.340(5) ?
    N3 C11 . 1.341(5) ?
    N4 C20 . 1.277(4) ?
    N4 N5 . 1.386(4) ?
    N5 C21 . 1.353(4) ?
    N5 H5D . 0.8600 ?
    N6 C24 . 1.323(4) ?
    N6 C25 . 1.345(4) ?
    C1 C2 . 1.388(5) ?
    C1 C6 . 1.405(5) ?
    C2 C3 . 1.397(5) ?
    C3 C4 . 1.384(5) ?
    C3 H3A . 0.9300 ?
    C4 C5 . 1.389(5) ?
    C4 H4 . 0.9300 ?
    C5 C6 . 1.392(5) ?
    C5 H5 . 0.9300 ?
    C6 C7 . 1.473(5) ?
    C7 H7 . 0.9300 ?
    C8 C9 . 1.501(5) ?
    C9 C13 . 1.390(5) ?
    C9 C10 . 1.389(5) ?
    C10 C11 . 1.379(5) ?
    C10 H10 . 0.9300 ?
    C11 H11 . 0.9300 ?
    C12 C13 . 1.379(5) ?
    C12 H12 . 0.9300 ?
    C13 H13 . 0.9300 ?
    C14 C19 . 1.391(5) ?
    C14 C15 . 1.402(5) ?
    C15 C16 . 1.400(5) ?
    C15 C20 . 1.468(5) ?
    C16 C17 . 1.383(5) ?
    C16 H16 . 0.9300 ?
    C17 C18 . 1.379(5) ?
    C17 H17 . 0.9300 ?
    C18 C19 . 1.389(5) ?
    C18 H18 . 0.9300 ?
    C20 H20 . 0.9300 ?
    C21 C22 . 1.502(5) ?
    C22 C23 . 1.379(5) ?
    C22 C26 . 1.402(5) ?
    C23 C24 . 1.387(5) ?
    C23 H23 . 0.9300 ?
    C24 H24 . 0.9300 ?
    C25 C26 . 1.378(5) ?
    C25 H25 . 0.9300 ?
    C26 H26 . 0.9300 ?
    O5 H1W . 0.8363 ?
    O5 H2W . 0.8344 ?
    O6 H3W . 0.8298 ?
    O6 H4W . 0.8293 ?
loop_
    _geom_angle_atom_site_label_1
    _geom_angle_atom_site_label_2
    _geom_angle_atom_site_label_3
    _geom_angle_site_symmetry_1
    _geom_angle_site_symmetry_3
    _geom_angle
    _geom_angle_publ_flag
    C1 Hg1 Cl1 . . 173.85(10) ?
    C14 Hg2 Cl2 . . 174.67(10) ?
    C2 O1 H1 . . 109.5 ?
    C19 O3 H3 . . 109.5 ?
    C7 N1 N2 . . 116.7(3) ?
    C8 N2 N1 . . 117.6(3) ?
    C8 N2 H2D . . 121.2 ?
    N1 N2 H2D . . 121.2 ?
    C12 N3 C11 . . 117.0(3) ?
    C20 N4 N5 . . 116.5(3) ?
    C21 N5 N4 . . 118.5(3) ?
    C21 N5 H5D . . 120.7 ?
    N4 N5 H5D . . 120.7 ?
    C24 N6 C25 . . 117.4(3) ?
    C2 C1 C6 . . 119.5(3) ?
    C2 C1 Hg1 . . 119.4(3) ?
    C6 C1 Hg1 . . 121.1(2) ?
    O1 C2 C1 . . 117.6(3) ?
    O1 C2 C3 . . 122.0(3) ?
    C1 C2 C3 . . 120.3(3) ?
    C4 C3 C2 . . 120.0(4) ?
    C4 C3 H3A . . 120.0 ?
    C2 C3 H3A . . 120.0 ?
    C3 C4 C5 . . 120.2(3) ?
    C3 C4 H4 . . 119.9 ?
    C5 C4 H4 . . 119.9 ?
    C4 C5 C6 . . 120.2(3) ?
    C4 C5 H5 . . 119.9 ?
    C6 C5 H5 . . 119.9 ?
    C5 C6 C1 . . 119.8(3) ?
    C5 C6 C7 . . 118.3(3) ?
    C1 C6 C7 . . 121.9(3) ?
    N1 C7 C6 . . 120.6(3) ?
    N1 C7 H7 . . 119.7 ?
    C6 C7 H7 . . 119.7 ?
    O2 C8 N2 . . 123.6(3) ?
    O2 C8 C9 . . 121.0(3) ?
    N2 C8 C9 . . 115.4(3) ?
    C13 C9 C10 . . 118.2(3) ?
    C13 C9 C8 . . 123.1(3) ?
    C10 C9 C8 . . 118.7(3) ?
    C11 C10 C9 . . 119.1(3) ?
    C11 C10 H10 . . 120.5 ?
    C9 C10 H10 . . 120.5 ?
    N3 C11 C10 . . 123.3(3) ?
    N3 C11 H11 . . 118.4 ?
    C10 C11 H11 . . 118.4 ?
    N3 C12 C13 . . 123.8(3) ?
    N3 C12 H12 . . 118.1 ?
    C13 C12 H12 . . 118.1 ?
    C12 C13 C9 . . 118.5(3) ?
    C12 C13 H13 . . 120.7 ?
    C9 C13 H13 . . 120.7 ?
    C19 C14 C15 . . 118.8(3) ?
    C19 C14 Hg2 . . 119.7(3) ?
    C15 C14 Hg2 . . 121.4(2) ?
    C16 C15 C14 . . 119.8(3) ?
    C16 C15 C20 . . 118.0(3) ?
    C14 C15 C20 . . 122.2(3) ?
    C17 C16 C15 . . 120.2(4) ?
    C17 C16 H16 . . 119.9 ?
    C15 C16 H16 . . 119.9 ?
    C18 C17 C16 . . 120.2(4) ?
    C18 C17 H17 . . 119.9 ?
    C16 C17 H17 . . 119.9 ?
    C17 C18 C19 . . 119.9(4) ?
    C17 C18 H18 . . 120.0 ?
    C19 C18 H18 . . 120.0 ?
    O3 C19 C18 . . 121.7(3) ?
    O3 C19 C14 . . 117.2(3) ?
    C18 C19 C14 . . 121.0(3) ?
    N4 C20 C15 . . 120.3(3) ?
    N4 C20 H20 . . 119.9 ?
    C15 C20 H20 . . 119.9 ?
    O4 C21 N5 . . 123.6(3) ?
    O4 C21 C22 . . 121.2(3) ?
    N5 C21 C22 . . 115.2(3) ?
    C23 C22 C26 . . 118.4(3) ?
    C23 C22 C21 . . 123.4(3) ?
    C26 C22 C21 . . 118.3(3) ?
    C22 C23 C24 . . 118.3(3) ?
    C22 C23 H23 . . 120.8 ?
    C24 C23 H23 . . 120.8 ?
    N6 C24 C23 . . 124.1(3) ?
    N6 C24 H24 . . 117.9 ?
    C23 C24 H24 . . 117.9 ?
    N6 C25 C26 . . 122.9(3) ?
    N6 C25 H25 . . 118.6 ?
    C26 C25 H25 . . 118.6 ?
    C25 C26 C22 . . 118.8(3) ?
    C25 C26 H26 . . 120.6 ?
    C22 C26 H26 . . 120.6 ?
    H1W O5 H2W . . 110.1 ?
    H3W O6 H4W . . 111.0 ?
loop_
    _geom_torsion_atom_site_label_1
    _geom_torsion_atom_site_label_2
    _geom_torsion_atom_site_label_3
    _geom_torsion_atom_site_label_4
    _geom_torsion_site_symmetry_1
    _geom_torsion_site_symmetry_2
    _geom_torsion_site_symmetry_3
    _geom_torsion_site_symmetry_4
    _geom_torsion
    _geom_torsion_publ_flag
    C7 N1 N2 C8 . . . . 163.9(3) ?
    C20 N4 N5 C21 . . . . -166.2(3) ?
    Cl1 Hg1 C1 C2 . . . . -23.9(11) ?
    Cl1 Hg1 C1 C6 . . . . 155.6(7) ?
    C6 C1 C2 O1 . . . . 177.6(3) ?
    Hg1 C1 C2 O1 . . . . -2.8(4) ?
    C6 C1 C2 C3 . . . . 1.2(5) ?
    Hg1 C1 C2 C3 . . . . -179.2(3) ?
    O1 C2 C3 C4 . . . . -177.4(4) ?
    C1 C2 C3 C4 . . . . -1.1(6) ?
    C2 C3 C4 C5 . . . . 0.8(6) ?
    C3 C4 C5 C6 . . . . -0.6(6) ?
    C4 C5 C6 C1 . . . . 0.8(6) ?
    C4 C5 C6 C7 . . . . 179.7(3) ?
    C2 C1 C6 C5 . . . . -1.1(5) ?
    Hg1 C1 C6 C5 . . . . 179.4(3) ?
    C2 C1 C6 C7 . . . . -179.9(3) ?
    Hg1 C1 C6 C7 . . . . 0.5(5) ?
    N2 N1 C7 C6 . . . . 178.0(3) ?
    C5 C6 C7 N1 . . . . 176.9(3) ?
    C1 C6 C7 N1 . . . . -4.2(5) ?
    N1 N2 C8 O2 . . . . -4.8(5) ?
    N1 N2 C8 C9 . . . . 177.4(3) ?
    O2 C8 C9 C13 . . . . 145.8(4) ?
    N2 C8 C9 C13 . . . . -36.3(5) ?
    O2 C8 C9 C10 . . . . -33.8(5) ?
    N2 C8 C9 C10 . . . . 144.1(3) ?
    C13 C9 C10 C11 . . . . 1.5(5) ?
    C8 C9 C10 C11 . . . . -178.9(3) ?
    C12 N3 C11 C10 . . . . 2.0(5) ?
    C9 C10 C11 N3 . . . . -2.5(5) ?
    C11 N3 C12 C13 . . . . -0.6(5) ?
    N3 C12 C13 C9 . . . . -0.2(6) ?
    C10 C9 C13 C12 . . . . -0.3(5) ?
    C8 C9 C13 C12 . . . . -179.9(3) ?
    Cl2 Hg2 C14 C19 . . . . 2.9(12) ?
    Cl2 Hg2 C14 C15 . . . . -176.6(8) ?
    C19 C14 C15 C16 . . . . 1.2(5) ?
    Hg2 C14 C15 C16 . . . . -179.3(3) ?
    C19 C14 C15 C20 . . . . 178.7(3) ?
    Hg2 C14 C15 C20 . . . . -1.8(5) ?
    C14 C15 C16 C17 . . . . -0.4(6) ?
    C20 C15 C16 C17 . . . . -178.0(4) ?
    C15 C16 C17 C18 . . . . 0.1(6) ?
    C16 C17 C18 C19 . . . . -0.6(6) ?
    C17 C18 C19 O3 . . . . 178.0(4) ?
    C17 C18 C19 C14 . . . . 1.4(6) ?
    C15 C14 C19 O3 . . . . -178.5(3) ?
    Hg2 C14 C19 O3 . . . . 2.1(4) ?
    C15 C14 C19 C18 . . . . -1.7(5) ?
    Hg2 C14 C19 C18 . . . . 178.8(3) ?
    N5 N4 C20 C15 . . . . -177.1(3) ?
    C16 C15 C20 N4 . . . . -179.3(4) ?
    C14 C15 C20 N4 . . . . 3.2(5) ?
    N4 N5 C21 O4 . . . . 4.8(5) ?
    N4 N5 C21 C22 . . . . -175.9(3) ?
    O4 C21 C22 C23 . . . . -143.1(4) ?
    N5 C21 C22 C23 . . . . 37.6(5) ?
    O4 C21 C22 C26 . . . . 36.2(5) ?
    N5 C21 C22 C26 . . . . -143.1(3) ?
    C26 C22 C23 C24 . . . . -1.0(5) ?
    C21 C22 C23 C24 . . . . 178.3(3) ?
    C25 N6 C24 C23 . . . . 0.5(6) ?
    C22 C23 C24 N6 . . . . 1.1(6) ?
    C24 N6 C25 C26 . . . . -2.2(5) ?
    N6 C25 C26 C22 . . . . 2.3(5) ?
    C23 C22 C26 C25 . . . . -0.6(5) ?
    C21 C22 C26 C25 . . . . -179.9(3) ?
loop_
    _geom_hbond_atom_site_label_D
    _geom_hbond_atom_site_label_H
    _geom_hbond_atom_site_label_A
    _geom_hbond_site_symmetry_A
    _geom_hbond_distance_DH
    _geom_hbond_distance_HA
    _geom_hbond_distance_DA
    _geom_hbond_angle_DHA
    O6 H4W O2 1_455 0.83 2.15 2.898(4) 150.3
    O6 H3W O3 . 0.83 2.30 3.023(4) 145.5
    O5 H2W O1 . 0.83 2.17 2.963(4) 158.8
    O5 H1W O4 1_655 0.84 2.06 2.876(4) 166.2
    N5 H5D O6 2 0.86 2.04 2.872(4) 161.9
    N2 H2D O5 2_645 0.86 2.06 2.890(4) 161.1
    O3 H3 N6 1_545 0.82 1.92 2.737(4) 170.7
    O1 H1 N3 1_565 0.82 1.93 2.733(4) 166.6
