# Supplementary material for: Chlorido[(E)-2-hydr­oxy-6-(isonicotinoyl­hydrazonometh­yl)phen­yl]mercury(II) monohydrate
Source: Acta Crystallogr Sect E Struct Rep Online. 2009 Jun 27;65(Pt 7):m842–3. doi: 10.1107/S1600536809023824 (PMC2969284; doi:10.1107/S1600536809023824)
Supplement: Supplementary file 2 [file e-65-0m842-Isup2.hkl]

# 
# h,k,l, Fc-squared, Fo-squared, sigma(Fo-squared) and status flag 
# 
data_I
_shelx_title ' D in P2(1)/n' 
_shelx_refln_list_code          4 
_shelx_F_calc_maximum     1086.91 
_exptl_crystal_F_000      1856.00 
_reflns_d_resolution_high  0.8255 
 
loop_ 
 _symmetry_equiv_pos_as_xyz 
 'x, y, z' 
 '-x+1/2, y+1/2, -z+1/2' 
 '-x, -y, -z' 
 'x-1/2, -y-1/2, z-1/2' 
 
_cell_length_a    14.5932 
_cell_length_b    14.0111 
_cell_length_c    15.3711 
_cell_angle_alpha  90.000 
_cell_angle_beta  104.685 
_cell_angle_gamma  90.000 
 
_shelx_F_squared_multiplier     1.000 
 
loop_ 
 _refln_index_h 
 _refln_index_k 
 _refln_index_l 
 _refln_F_squared_calc 
 _refln_F_squared_meas 
 _refln_F_squared_sigma 
 _refln_observed_status 
   2   0   0     1107.44     1240.42     36.84 o 
   4   0   0   253521.16   241839.97   2695.08 o 
   6   0   0   286194.72   266759.91   2988.27 o 
   8   0   0    19167.02    19252.80    401.33 o 
  10   0   0    74750.09    75165.62    932.43 o 
  12   0   0    46371.60    45571.57    777.04 o 
  14   0   0      826.64      941.05    143.02 o 
  16   0   0    19946.55    21191.54    511.91 o 
   2   1   0       80.29       90.77     11.01 o 
   3   1   0      564.19      557.69     21.99 o 
   4   1   0      198.77      173.15     18.27 o 
   5   1   0     3280.20     3322.65     58.57 o 
   6   1   0      655.24      624.37     33.10 o 
   7   1   0     2460.75     2602.44     62.86 o 
   8   1   0      530.63      568.65     40.88 o 
   9   1   0       14.90       21.07     31.75 o 
  10   1   0       67.74       -1.31     34.94 o 
  11   1   0      804.42      844.02     54.30 o 
  12   1   0      309.72      272.63     49.26 o 
  13   1   0      583.59      735.68     71.81 o 
  14   1   0      152.96      140.22     55.01 o 
  15   1   0       41.76      114.65     66.24 o 
  16   1   0       54.33      -57.89     79.91 o 
  17   1   0      166.68      428.39    149.46 o 
   0   2   0   146413.13   135069.25   2791.55 o 
   1   2   0    72476.95    72588.54    621.44 o 
   2   2   0    39466.23    40333.81    484.99 o 
   3   2   0   159704.78   153529.72   1215.68 o 
   4   2   0    22660.44    22314.70    205.04 o 
   5   2   0     5361.52     5318.00     75.97 o 
   6   2   0    89316.52    86956.54    722.72 o 
   7   2   0    46615.66    47274.32    422.41 o 
   8   2   0    20063.82    20635.01    220.08 o 
   9   2   0    54867.96    53778.93    488.00 o 
  10   2   0    26358.01    26287.78    278.52 o 
  11   2   0      496.00      645.64     51.33 o 
  12   2   0    14661.36    15153.87    210.34 o 
  13   2   0    17817.29    18050.59    232.55 o 
  14   2   0      158.88      191.49     57.40 o 
  15   2   0     7704.61     7487.51    170.86 o 
  16   2   0     2875.94     2879.74    133.50 o 
   1   3   0     7108.96     7187.78    100.25 o 
   2   3   0    16392.00    16809.07    166.52 o 
   3   3   0     1052.35     1094.37     30.56 o 
   4   3   0    14578.80    15282.77    152.46 o 
   5   3   0     8656.15     9085.96    108.74 o 
   6   3   0     1161.94     1149.97     42.05 o 
   7   3   0     1520.84     1457.97     48.81 o 
   8   3   0    10499.13    10692.12    147.84 o 
   9   3   0      404.93      413.41     43.94 o 
  10   3   0     5301.88     5312.67    106.19 o 
  11   3   0     1083.73     1105.50     61.64 o 
  12   3   0     1654.14     1749.35     81.16 o 
  13   3   0      616.90      605.05     61.17 o 
  14   3   0     4846.64     4903.95    136.77 o 
  15   3   0       10.46      -21.16     61.91 o 
  16   3   0      396.20      503.35     92.16 o 
   0   4   0    34596.48    33668.55    560.52 o 
   1   4   0    89764.09    87509.13    769.66 o 
   2   4   0     1515.19     1820.74     51.97 o 
   3   4   0   238736.95   223482.02   1984.87 o 
   4   4   0     5716.69     5519.74     75.95 o 
   5   4   0    13903.95    14000.23    150.71 o 
   6   4   0      206.79      375.61     42.47 o 
   7   4   0    70757.42    69944.26    602.20 o 
   8   4   0     1265.46     1359.07     52.60 o 
   9   4   0    81508.45    81458.61    707.50 o 
  10   4   0     1386.33     1292.46     60.03 o 
  11   4   0       30.68      123.54     43.82 o 
  12   4   0        9.72       70.77     50.52 o 
  13   4   0    26779.32    26683.36    352.54 o 
  14   4   0       18.73      -85.01     64.92 o 
  15   4   0    14592.67    14479.34    245.27 o 
  16   4   0      387.27      388.16     88.48 o 
   1   5   0     3654.21     3750.51     63.21 o 
   2   5   0    69885.75    69765.19    572.83 o 
   3   5   0     2967.64     3057.53     49.09 o 
   4   5   0    28971.90    28751.27    285.66 o 
   5   5   0     6205.40     6109.80     88.23 o 
   6   5   0     5550.62     5930.22     92.18 o 
   7   5   0      132.39       83.35     29.06 o 
   8   5   0    28284.12    28424.90    411.87 o 
   9   5   0     2974.30     3102.29     82.54 o 
  10   5   0     7295.34     7279.56    127.52 o 
  11   5   0     3602.81     3497.31     96.15 o 
  12   5   0     2975.50     3012.21    106.25 o 
  13   5   0      207.13      238.95     64.62 o 
  14   5   0    10524.96    10705.26    204.79 o 
  15   5   0     1656.19     1567.27     98.39 o 
  16   5   0      686.28      630.66    106.74 o 
   0   6   0    57705.51    58075.65    863.41 o 
   1   6   0      337.00      474.03     27.68 o 
   2   6   0     5095.16     5123.03     76.51 o 
   3   6   0    33101.83    32682.38    297.18 o 
   4   6   0    24212.34    24312.04    232.52 o 
   5   6   0     6602.34     6628.74     95.15 o 
   6   6   0    33602.51    33071.51    313.05 o 
   7   6   0    19442.08    19305.00    210.18 o 
   8   6   0       59.29      100.86     42.15 o 
   9   6   0    15709.71    15712.52    195.18 o 
  10   6   0    21292.24    20885.67    243.71 o 
  11   6   0      120.41      130.69     52.17 o 
  12   6   0    10959.16    11357.75    177.72 o 
  13   6   0    10155.83    10127.32    303.63 o 
  14   6   0      217.53      294.92     77.68 o 
  15   6   0     2399.07     2267.30    173.19 o 
   1   7   0    48575.50    47768.84    497.48 o 
   2   7   0     5082.56     5237.42    100.12 o 
   3   7   0     5244.30     5510.70     87.24 o 
   4   7   0     1127.66     1150.65     48.33 o 
   5   7   0    42302.86    41240.16    398.38 o 
   6   7   0      912.46      927.12     44.22 o 
   7   7   0    19154.47    18549.38    207.96 o 
   8   7   0     1938.25     1860.00     71.02 o 
   9   7   0     8075.95     7917.98    162.66 o 
  10   7   0     1549.83     1465.64     75.23 o 
  11   7   0    25459.32    25983.25    323.18 o 
  12   7   0     2251.46     2336.80    111.56 o 
  13   7   0     3905.10     3596.07    140.65 o 
  14   7   0      592.98      722.06     93.85 o 
  15   7   0     5017.32     4991.20    197.98 o 
   0   8   0    35535.27    33750.34    539.39 o 
   1   8   0        5.82       -6.97     23.71 o 
   2   8   0     6584.23     6545.15    182.51 o 
   3   8   0      407.42      523.92     40.85 o 
   4   8   0    12100.32    11664.48    171.19 o 
   5   8   0     2710.08     2825.22     78.16 o 
   6   8   0    34301.79    33715.51    360.25 o 
   7   8   0       79.06       23.23     36.03 o 
   8   8   0      941.13     1017.43     61.58 o 
   9   8   0     1073.48     1085.46     65.30 o 
  10   8   0    14815.64    14887.17    264.14 o 
  11   8   0      287.03      329.11     59.26 o 
  12   8   0    13972.00    14629.87    464.90 o 
  13   8   0        0.45        5.72     72.83 o 
  14   8   0       15.51      -14.39     76.86 o 
  15   8   0       56.57      -48.23     92.37 o 
   1   9   0    58914.55    56780.73    608.18 o 
   2   9   0    10867.90    10848.96    155.19 o 
   3   9   0     2727.90     2922.86    146.12 o 
   4   9   0    17150.69    17185.31    196.50 o 
   5   9   0    78287.43    75504.02    717.60 o 
   6   9   0     1774.14     1785.29     68.17 o 
   7   9   0    15125.26    15052.29    207.74 o 
   8   9   0     5994.21     6173.16    128.08 o 
   9   9   0    15748.94    15640.96    224.23 o 
  10   9   0     4819.52     4775.83    156.08 o 
  11   9   0    25315.08    25726.27    586.38 o 
  12   9   0     1223.02     1109.27     96.26 o 
  13   9   0     1778.54     1878.84    120.49 o 
  14   9   0     1646.99     1591.53    133.63 o 
   0  10   0     3944.78     3940.28    142.00 o 
   1  10   0     2149.74     2045.43     76.27 o 
   2  10   0      232.00      291.42     42.22 o 
   3  10   0    12968.61    13567.80    220.82 o 
   4  10   0     2261.96     2362.96     83.65 o 
   5  10   0      117.54      193.99     47.31 o 
   6  10   0     1939.20     2064.79     78.81 o 
   7  10   0      641.27      693.10     58.66 o 
   8  10   0        0.22        1.29     44.40 o 
   9  10   0     4616.78     4526.24    120.29 o 
  10  10   0     2702.64     2828.34    178.49 o 
  11  10   0     1289.27     1273.35    153.15 o 
  12  10   0     1274.76     1317.30    112.09 o 
  13  10   0     1611.42     1626.33    118.00 o 
   1  11   0      391.27      343.05     50.39 o 
   2  11   0    70792.43    69095.33   1073.98 o 
   3  11   0      207.58      172.14     43.42 o 
   4  11   0    68307.14    66374.73   1401.13 o 
   5  11   0     1858.78     1930.38     95.43 o 
   6  11   0     7134.92     6871.71    286.43 o 
   7  11   0       54.50      -13.10     49.64 o 
   8  11   0    47175.75    45766.61    653.17 o 
   9  11   0      879.32      876.14     79.96 o 
  10  11   0    12065.31    11867.43    270.43 o 
  11  11   0     1871.21     1981.40    119.12 o 
  12  11   0     6317.96     6534.32    190.20 o 
  13  11   0       88.73      211.89     99.18 o 
   0  12   0       46.43       83.58     69.50 o 
   1  12   0      489.53      612.97     63.94 o 
   2  12   0       89.28       87.36     46.73 o 
   3  12   0     1798.43     2182.48     85.31 o 
   4  12   0       20.05       59.98     45.83 o 
   5  12   0      601.11      600.18     64.78 o 
   6  12   0       61.31       29.01     51.56 o 
   7  12   0      748.32      769.29     72.71 o 
   8  12   0      236.14      198.82     62.21 o 
   9  12   0     1319.63     1489.45    114.48 o 
  10  12   0      120.69      231.92     86.15 o 
  11  12   0       23.94        2.24     86.55 o 
  12  12   0       61.48      112.78     96.66 o 
   1  13   0    14174.40    14350.31    744.65 o 
   2  13   0    45172.14    44932.53   1985.94 o 
   3  13   0      700.90      640.83     63.23 o 
   4  13   0    22745.82    22852.55    460.49 o 
   5  13   0     5907.60     5910.06    253.24 o 
   6  13   0     1197.13     1307.83     84.63 o 
   7  13   0     8834.41     8654.48    202.08 o 
   8  13   0    26972.17    26218.26    570.23 o 
   9  13   0      251.18      237.34     86.15 o 
  10  13   0     4607.14     4691.85    189.89 o 
   0  14   0      239.85      303.54     87.43 o 
   1  14   0       31.89      128.58     57.63 o 
   2  14   0        4.91      136.13     56.17 o 
   3  14   0       58.92      142.71     58.44 o 
   4  14   0       92.14      109.81     60.48 o 
   5  14   0       16.63       68.16     60.28 o 
   6  14   0       84.05      131.79     66.01 o 
   7  14   0        2.13       80.81     62.51 o 
   8  14   0        8.61       -9.40     85.34 o 
   9  14   0       18.15      188.33     95.06 o 
   1  15   0    30827.39    31466.79   1542.95 o 
   2  15   0     1672.15     1891.00     95.87 o 
   3  15   0      742.66      753.26    117.49 o 
   4  15   0      987.13      791.75     81.47 o 
   5  15   0    26559.03    25644.57    616.32 o 
   6  15   0       31.85       70.79     68.80 o 
   7  15   0    11345.99    11513.56    363.21 o 
   8  15   0     1609.68     1677.70    152.19 o 
   0  16   0     2260.28     2780.80    153.44 o 
   1  16   0       79.61      127.22     64.74 o 
   2  16   0      503.10      598.39     76.90 o 
   3  16   0       30.17      -18.05     66.92 o 
   4  16   0      628.38      688.11     85.36 o 
   5  16   0       14.31      -26.21     69.62 o 
 -17   0   1      161.04      247.48    204.08 o 
 -15   0   1       44.05       26.45     80.39 o 
 -13   0   1      710.78      659.69     87.16 o 
 -11   0   1      208.32      233.92     99.54 o 
  -9   0   1      150.15       97.85     45.93 o 
  -7   0   1      824.16      767.58     58.08 o 
  -5   0   1      144.03      130.76     28.47 o 
  -3   0   1      120.93      121.52     30.17 o 
   1   0   1        9.24        0.92     30.47 o 
   3   0   1        2.60       17.52     15.20 o 
   5   0   1      161.75      143.29     32.47 o 
   7   0   1        0.72      -51.40     34.27 o 
   9   0   1      191.18      142.60     50.01 o 
  11   0   1       35.72      -42.61     52.59 o 
  13   0   1        2.27      -53.19     68.14 o 
  15   0   1      130.21      -17.57    111.87 o 
 -17   1   1    10605.52    10551.81    361.59 o 
 -16   1   1     2423.57     2356.41    124.15 o 
 -15   1   1     1771.00     1753.11     86.47 o 
 -14   1   1     5785.62     6076.07    178.89 o 
 -13   1   1    67846.11    67785.93    626.56 o 
 -12   1   1      613.75      602.33     55.90 o 
 -11   1   1    39216.63    39989.24    393.47 o 
 -10   1   1    11863.76    11981.39    161.51 o 
  -9   1   1    25736.93    26314.73    271.19 o 
  -8   1   1     6296.81     6586.13    103.61 o 
  -7   1   1   257297.06   248673.86   1983.07 o 
  -6   1   1      177.24      214.57     40.09 o 
  -5   1   1    59070.54    58529.53    502.93 o 
  -4   1   1    49028.54    48988.43    413.47 o 
  -3   1   1    95002.24    95074.14    763.99 o 
  -2   1   1     3395.11     3780.09     50.41 o 
  -1   1   1   318001.13   264493.97   4899.75 o 
   1   1   1    29082.12    30429.70    500.50 o 
   2   1   1    23235.56    23346.67    245.80 o 
   3   1   1     9339.45     9552.08     96.76 o 
   4   1   1     8708.43     8985.57     99.44 o 
   5   1   1   274519.22   261431.47   2066.49 o 
   6   1   1    21239.67    21554.99    237.83 o 
   7   1   1     4275.47     4391.32     79.38 o 
   8   1   1    15785.99    16189.67    183.47 o 
   9   1   1    70455.55    72067.60    628.76 o 
  10   1   1      600.28      697.67     48.89 o 
  11   1   1    19480.29    19523.21    230.15 o 
  12   1   1     5125.96     5423.13    116.01 o 
  13   1   1      135.85      259.59     54.06 o 
  14   1   1     2422.73     2448.47    113.26 o 
  15   1   1    23453.31    23099.60    405.86 o 
  16   1   1       83.34       88.20     83.45 o 
 -17   2   1       17.36       14.04    100.68 o 
 -16   2   1        3.05      -34.52     98.25 o 
 -15   2   1      788.51      831.28     79.08 o 
 -14   2   1     1305.49     1321.09     80.56 o 
 -13   2   1      868.86      775.87    108.61 o 
 -12   2   1     2165.35     2254.92     79.32 o 
 -11   2   1      175.23      178.86     43.41 o 
 -10   2   1        0.39      -15.16     34.67 o 
  -9   2   1     4009.33     4044.63     87.41 o 
  -8   2   1     6483.16     6589.78    105.06 o 
  -7   2   1      795.28      713.71     42.59 o 
  -6   2   1     5926.58     5908.14     95.19 o 
  -5   2   1     2515.42     2590.07     52.49 o 
  -4   2   1      635.38      675.15     26.10 o 
  -3   2   1     6757.73     7241.30     89.63 o 
  -2   2   1     7766.44     8292.76     83.58 o 
  -1   2   1       63.23      101.21     10.95 o 
   0   2   1     4626.24     4960.15     64.55 o 
   1   2   1     8804.64     9229.00     93.72 o 
   2   2   1      198.37      220.96     12.68 o 
   3   2   1     3341.66     3478.70     49.16 o 
   4   2   1     3448.67     3578.36     55.45 o 
   5   2   1      987.97     1085.16     35.42 o 
   6   2   1     1321.31     1268.20     66.63 o 
   7   2   1     4176.02     4243.93     78.54 o 
   8   2   1       55.62       52.61     30.12 o 
   9   2   1      807.90      900.36     49.90 o 
  10   2   1     1763.50     1799.15     64.18 o 
  11   2   1     1417.80     1310.03     68.48 o 
  12   2   1       47.96       34.71     43.39 o 
  13   2   1     1022.99     1126.30     77.64 o 
  14   2   1       87.37       89.21     61.05 o 
  15   2   1        2.60       13.12     76.55 o 
  16   2   1      224.88      326.22     92.97 o 
 -17   3   1      811.52      841.68    121.74 o 
 -16   3   1    17264.13    16421.92    478.08 o 
 -15   3   1       83.67       -6.87     61.17 o 
 -14   3   1    20890.40    21392.45    268.35 o 
 -13   3   1     7370.37     7267.40    139.57 o 
 -12   3   1     5361.65     5378.50    117.95 o 
 -11   3   1     8544.34     8492.52    140.12 o 
 -10   3   1    85590.40    83075.88    726.39 o 
  -9   3   1     3136.36     3345.94     81.00 o 
  -8   3   1    21997.16    21348.73    247.78 o 
  -7   3   1     8477.41     7607.59    127.20 o 
  -6   3   1    37929.55    37187.61    337.42 o 
  -5   3   1    71801.98    74393.49    619.89 o 
  -4   3   1   218528.81   211838.81   1678.97 o 
  -3   3   1     4342.12     4568.53     69.32 o 
  -2   3   1     4043.25     4220.99     71.38 o 
  -1   3   1    25661.38    25468.88    343.46 o 
   0   3   1    83553.48    85216.59   1161.19 o 
   1   3   1    50386.50    51792.10    461.20 o 
   2   3   1   203477.44   193888.03   1534.35 o 
   3   3   1      532.43      666.54     22.99 o 
   4   3   1     3662.02     3714.90     58.98 o 
   5   3   1    21901.21    22622.54    216.75 o 
   6   3   1   102481.95   100944.31    832.40 o 
   7   3   1     2333.68     2349.74     62.26 o 
   8   3   1    68129.36    67525.61    589.48 o 
   9   3   1     1898.44     1925.97     65.08 o 
  10   3   1      128.90      181.85     40.54 o 
  11   3   1     2052.65     2003.81     73.77 o 
  12   3   1    43886.95    43426.66    558.68 o 
  13   3   1      604.44      520.07     67.61 o 
  14   3   1    17450.20    17254.69    264.77 o 
  15   3   1     1346.00     1374.24     92.68 o 
  16   3   1     1737.79     1734.04    123.62 o 
 -16   4   1      489.93      468.02     89.17 o 
 -15   4   1     5550.95     5583.61    232.32 o 
 -14   4   1      441.59      436.97     63.50 o 
 -13   4   1     1168.78     1201.91     69.98 o 
 -12   4   1       23.51       -3.36     43.03 o 
 -11   4   1     6578.36     6467.07    123.07 o 
 -10   4   1      538.40      582.47     48.07 o 
  -9   4   1    22871.22    23211.79    297.96 o 
  -8   4   1        1.40      -20.97     28.05 o 
  -7   4   1      329.26      379.03     34.26 o 
  -6   4   1      816.50      837.00     37.49 o 
  -5   4   1    38444.18    38933.81    346.82 o 
  -4   4   1     1233.82     1209.90     37.51 o 
  -3   4   1    37784.68    38964.11    309.87 o 
  -2   4   1        8.62       33.49     21.31 o 
  -1   4   1     1940.93     2056.72     42.89 o 
   0   4   1     4418.95     4390.13     70.36 o 
   1   4   1    68215.23    68482.48    553.30 o 
   2   4   1     1584.66     1694.54     64.76 o 
   3   4   1    27437.67    28092.91    249.05 o 
   4   4   1        2.39       -6.83     17.36 o 
   5   4   1    11889.95    12192.08    135.99 o 
   6   4   1      488.16      565.67     44.32 o 
   7   4   1    31352.82    31117.58    327.42 o 
   8   4   1     2400.75     2346.34     67.04 o 
   9   4   1     4817.77     4925.51     98.33 o 
  10   4   1      680.64      744.68     52.69 o 
  11   4   1     4936.62     4863.02    109.14 o 
  12   4   1      122.89       82.32     76.70 o 
  13   4   1     8351.15     8534.11    241.78 o 
  14   4   1      149.12       94.64     63.30 o 
  15   4   1      606.24      733.73     98.59 o 
  16   4   1       48.03     -113.07     86.77 o 
 -16   5   1     8237.30     7635.54    350.13 o 
 -15   5   1       69.40      112.38     76.14 o 
 -14   5   1    16178.36    15574.48    245.79 o 
 -13   5   1     2653.86     2605.00     92.51 o 
 -12   5   1     2515.43     2281.69     94.30 o 
 -11   5   1     1906.18     2058.70     76.09 o 
 -10   5   1    36649.93    36582.71    406.02 o 
  -9   5   1      333.15      330.03     42.73 o 
  -8   5   1    22050.56    21545.69    321.16 o 
  -7   5   1     1858.11     1759.05     55.40 o 
  -6   5   1     7991.88     7674.76    155.55 o 
  -5   5   1     4123.01     4174.31     71.75 o 
  -4   5   1   123783.51   119901.09    973.73 o 
  -3   5   1     3280.51     3289.12     58.46 o 
  -2   5   1    43712.66    43574.50    408.83 o 
  -1   5   1    28156.14    27967.63    341.81 o 
   0   5   1    90976.27    90304.86    796.47 o 
   1   5   1      457.28      501.93     24.30 o 
   2   5   1   152165.70   149687.48   1098.33 o 
   3   5   1    26714.12    26748.81    297.27 o 
   4   5   1     1468.61     1467.69     41.21 o 
   5   5   1    12860.76    12944.28    144.30 o 
   6   5   1    65465.57    65864.00    565.74 o 
   7   5   1       48.73       67.62     29.06 o 
   8   5   1    54162.79    55726.47    501.56 o 
   9   5   1    11568.81    11557.34    183.22 o 
  10   5   1       76.51       96.59     41.21 o 
  11   5   1     9207.39     9557.39    159.48 o 
  12   5   1    30499.55    30735.96    470.36 o 
  13   5   1      176.22       72.78     59.91 o 
  14   5   1    11187.95    10777.98    381.04 o 
  15   5   1     3678.31     3681.94    146.29 o 
  16   5   1     1366.11     1484.53    134.89 o 
 -16   6   1     1654.05     1688.41    135.60 o 
 -15   6   1     3306.27     2978.72    158.26 o 
 -14   6   1      970.68      868.21    107.41 o 
 -13   6   1     1818.77     1804.48     92.96 o 
 -12   6   1     6557.80     6819.28    168.70 o 
 -11   6   1     5893.45     5840.60    121.19 o 
 -10   6   1     2975.96     2913.06     86.92 o 
  -9   6   1    13863.04    13544.14    200.72 o 
  -8   6   1     7138.96     7091.73    118.80 o 
  -7   6   1       29.47       74.18     30.57 o 
  -6   6   1    19106.00    18852.11    201.20 o 
  -5   6   1    24702.24    24726.57    242.50 o 
  -4   6   1       55.90       90.71     19.90 o 
  -3   6   1    11795.90    11482.69    132.41 o 
  -2   6   1    20333.42    19688.93    211.43 o 
  -1   6   1     5804.55     5784.05     85.75 o 
   0   6   1    24805.56    24991.00    324.58 o 
   1   6   1     9418.73     8490.03    102.27 o 
   2   6   1     1859.87     1848.27     46.59 o 
   3   6   1    17535.17    18013.84    191.68 o 
   4   6   1    51093.78    50599.55    474.03 o 
   5   6   1     2174.16     2248.02     55.84 o 
   6   6   1    10412.72    10134.70    129.53 o 
   7   6   1    26174.03    26513.84    267.89 o 
   8   6   1     9410.47     9497.93    135.65 o 
   9   6   1     2939.45     3055.00     92.23 o 
  10   6   1    20245.67    20195.79    238.44 o 
  11   6   1     4677.22     4838.41    187.59 o 
  12   6   1     2296.54     2317.80     99.27 o 
  13   6   1     5124.66     5253.44    164.93 o 
  14   6   1     3932.48     4013.87    148.74 o 
  15   6   1      418.71      393.82     91.92 o 
 -15   7   1       34.72      -64.85     90.16 o 
 -14   7   1     1150.83     1276.14    120.00 o 
 -13   7   1    12250.86    12401.48    213.28 o 
 -12   7   1      443.90      310.54     61.92 o 
 -11   7   1    10634.42    10613.45    273.57 o 
 -10   7   1     2023.75     2042.33     94.53 o 
  -9   7   1     3975.89     4053.29    112.69 o 
  -8   7   1     1413.31     1365.06     63.86 o 
  -7   7   1    44797.75    44059.43    449.58 o 
  -6   7   1       19.77        6.00     28.08 o 
  -5   7   1     4742.61     4566.05     80.60 o 
  -4   7   1     6198.16     6332.77    115.70 o 
  -3   7   1    25430.88    24962.77    535.08 o 
  -2   7   1       55.88      234.85    121.70 o 
  -1   7   1    93208.23    92250.05    858.30 o 
   0   7   1      346.62      278.26     22.56 o 
   1   7   1      370.46      544.18     47.26 o 
   2   7   1     9293.67     9643.35    129.05 o 
   3   7   1    59649.06    58759.06    593.22 o 
   4   7   1     1028.07     1085.64     38.71 o 
   5   7   1    42468.07    41672.69    377.83 o 
   6   7   1     4287.03     4303.30     82.20 o 
   7   7   1       13.96       40.59     45.69 o 
   8   7   1      948.99      942.97     58.40 o 
   9   7   1    31428.18    31529.08    460.77 o 
  10   7   1       85.27       88.64     59.93 o 
  11   7   1    16730.79    16662.22    338.95 o 
  12   7   1     4324.75     4213.09    143.29 o 
  13   7   1      108.90       56.51     73.37 o 
  14   7   1       52.26       62.39     94.47 o 
  15   7   1     9272.50     9104.54    225.65 o 
 -15   8   1      231.44      255.86    104.40 o 
 -14   8   1     7492.96     7318.08    653.65 o 
 -13   8   1       16.32      -58.42     67.74 o 
 -12   8   1    24073.90    24512.32    376.05 o 
 -11   8   1      218.78      223.50     57.75 o 
 -10   8   1      776.45      880.63     79.08 o 
  -9   8   1     1254.39     1320.64     69.56 o 
  -8   8   1    31474.61    31503.22    353.15 o 
  -7   8   1       62.71       79.60     38.47 o 
  -6   8   1    45922.70    44688.32    455.70 o 
  -5   8   1     2266.90     2390.14     72.85 o 
  -4   8   1     4894.30     5038.16     92.51 o 
  -3   8   1       15.88       63.68     26.92 o 
  -2   8   1    79981.10    78250.66    721.68 o 
  -1   8   1      634.58      696.87     43.18 o 
   0   8   1    36514.95    35598.69    400.21 o 
   1   8   1      318.97      315.56     29.46 o 
   2   8   1    12592.40    12164.23    147.60 o 
   3   8   1     2017.39     2113.10     69.35 o 
   4   8   1    94568.52    90973.93    835.85 o 
   5   8   1     1083.65     1115.35     52.44 o 
   6   8   1    23034.46    22755.91    265.49 o 
   7   8   1      678.94      663.65     51.98 o 
   8   8   1    16648.46    16281.19    219.71 o 
   9   8   1      293.67      270.24     51.02 o 
  10   8   1    42629.42    43806.48    974.43 o 
  11   8   1       78.38       40.27     65.04 o 
  12   8   1     5830.91     5807.69    171.83 o 
  13   8   1      107.95      207.42     80.33 o 
  14   8   1     8743.83     9109.10    319.45 o 
 -14   9   1      265.86      322.37    103.44 o 
 -13   9   1     2371.17     2191.95    143.20 o 
 -12   9   1      230.52      330.33     73.76 o 
 -11   9   1     6016.63     6148.40    144.89 o 
 -10   9   1     5195.33     5229.18    129.13 o 
  -9   9   1      240.63      311.46     61.43 o 
  -8   9   1      418.55      356.45     54.67 o 
  -7   9   1    10988.74    10692.08    168.83 o 
  -6   9   1      938.86      969.50     71.48 o 
  -5   9   1     7281.66     7324.31    129.34 o 
  -4   9   1     8374.25     8501.53    126.18 o 
  -3   9   1     6166.64     6047.11    109.51 o 
  -2   9   1      300.74      247.84     45.72 o 
  -1   9   1    29461.21    28734.73    405.59 o 
   0   9   1     1425.95     1507.93     62.62 o 
   1   9   1     1063.22     1212.69     70.57 o 
   2   9   1     5207.48     5311.80    150.87 o 
   3   9   1    16259.11    15570.44    181.66 o 
   4   9   1      679.88      642.13     46.89 o 
   5   9   1    22357.87    21393.76    254.89 o 
   6   9   1     1832.59     1614.76     67.00 o 
   7   9   1        1.04      -31.74     39.39 o 
   8   9   1     1931.92     1996.60     78.38 o 
   9   9   1    14822.58    15007.09    255.43 o 
  10   9   1       85.96        3.26     61.93 o 
  11   9   1     5280.01     5399.83    161.19 o 
  12   9   1      486.28      438.62     84.11 o 
  13   9   1      165.46      258.35     84.82 o 
  14   9   1      381.94      361.53    106.10 o 
 -14  10   1     1776.49     1933.03    165.70 o 
 -13  10   1      993.82     1139.13    122.30 o 
 -12  10   1     8483.37     8222.98    203.25 o 
 -11  10   1    17959.26    17362.64    471.07 o 
 -10  10   1      729.90      738.40     70.52 o 
  -9  10   1    12927.72    12714.83    237.23 o 
  -8  10   1     8462.16     8543.15    157.12 o 
  -7  10   1     3815.48     3836.84    103.79 o 
  -6  10   1    12132.41    11791.76    178.63 o 
  -5  10   1    31401.97    31000.91    380.70 o 
  -4  10   1      542.58      553.02     48.66 o 
  -3  10   1    49686.23    50065.27    958.28 o 
  -2  10   1    19579.76    19361.54    261.12 o 
  -1  10   1      368.94      536.65    134.49 o 
   0  10   1    14188.67    14044.29    272.70 o 
   1  10   1    39079.95    38718.11    911.56 o 
   2  10   1     4851.82     4666.75    147.69 o 
   3  10   1    43737.81    43143.30    691.51 o 
   4  10   1    34465.96    34053.99    492.23 o 
   5  10   1    20904.19    20272.77    276.96 o 
   6  10   1     4472.39     4402.15    106.46 o 
   7  10   1     5886.88     5899.44    126.91 o 
   8  10   1     5626.33     5451.21    126.13 o 
   9  10   1    12408.15    12045.77    230.34 o 
  10  10   1    17907.04    18106.17    502.11 o 
  11  10   1     2334.99     2440.24    120.48 o 
  12  10   1     1618.35     1702.07    113.31 o 
  13  10   1    12473.21    13009.28    382.82 o 
 -13  11   1       13.42      -19.19     93.19 o 
 -12  11   1       35.23       -2.92     99.87 o 
 -11  11   1      555.88      618.05     88.75 o 
 -10  11   1     3675.42     3803.08    131.88 o 
  -9  11   1      195.99      236.93     66.17 o 
  -8  11   1     1628.69     1657.32     86.64 o 
  -7  11   1      138.32       96.10     50.74 o 
  -6  11   1      737.51      807.63     65.72 o 
  -5  11   1      301.84      278.41     47.35 o 
  -4  11   1     7916.81     8317.81    147.24 o 
  -3  11   1      122.60       62.84     42.29 o 
  -2  11   1     1296.71     1324.96     69.61 o 
  -1  11   1      184.69      114.39     43.07 o 
   0  11   1     2401.83     2431.93     87.17 o 
   1  11   1       22.91       -1.12     38.67 o 
   2  11   1     6437.12     6798.22    266.03 o 
   3  11   1      628.39      713.15     55.50 o 
   4  11   1      642.21      682.15     75.97 o 
   5  11   1      130.25      153.17     48.77 o 
   6  11   1     2409.97     2476.63     94.65 o 
   7  11   1      249.77      280.14     57.37 o 
   8  11   1     3614.50     3749.16    120.24 o 
   9  11   1      328.55      324.21     83.00 o 
  10  11   1        0.42       -7.51     85.79 o 
  11  11   1       51.31       -7.60     73.81 o 
  12  11   1     1153.78     1418.76    163.84 o 
 -12  12   1      647.98      682.67    196.69 o 
 -11  12   1    18343.58    18138.08    604.86 o 
 -10  12   1      106.22      121.34     65.16 o 
  -9  12   1    37463.41    36271.61    748.94 o 
  -8  12   1     1793.90     1751.89     92.81 o 
  -7  12   1       33.50       58.84     55.45 o 
  -6  12   1     2253.97     2321.64    127.59 o 
  -5  12   1    55773.25    54129.61   1362.41 o 
  -4  12   1       31.20       18.96     45.32 o 
  -3  12   1    38075.60    38153.05   1274.10 o 
  -2  12   1     1540.92     1527.52     72.35 o 
  -1  12   1      887.27      853.13     64.53 o 
   0  12   1      856.70     1093.10     83.97 o 
   1  12   1    54562.86    56302.00   2377.49 o 
   2  12   1      357.59      389.00     52.95 o 
   3  12   1    33177.58    32469.82    855.56 o 
   4  12   1      208.72      317.71     82.90 o 
   5  12   1     2629.91     2785.71    105.48 o 
   6  12   1      650.85      718.24     68.30 o 
   7  12   1    48144.68    46775.22    556.65 o 
   8  12   1       20.93      -21.08     69.51 o 
   9  12   1     8938.33     8642.44    289.26 o 
  10  12   1      105.69       43.28     84.17 o 
  11  12   1     7840.31     7864.76    237.82 o 
 -11  13   1       11.98      103.79     88.37 o 
 -10  13   1       81.70      225.79     88.23 o 
  -9  13   1      153.66      135.79     71.13 o 
  -8  13   1      147.73      283.69     68.80 o 
  -7  13   1       44.87      174.33     69.31 o 
  -6  13   1        0.54      131.40     69.84 o 
  -5  13   1       20.84       18.16     52.05 o 
  -4  13   1      198.95      257.49     57.82 o 
  -3  13   1       23.43      -30.20     70.89 o 
  -2  13   1      148.03      222.75     55.34 o 
  -1  13   1       52.19       88.58     53.17 o 
   0  13   1      134.16      223.77     54.64 o 
   1  13   1        2.02       43.30     48.56 o 
   2  13   1      210.27      309.32     74.15 o 
   3  13   1        3.51      -15.20     47.66 o 
   4  13   1        0.15       67.43     51.49 o 
   5  13   1        1.39       66.93     56.06 o 
   6  13   1       96.86      173.23     70.91 o 
   7  13   1       58.23       88.56     74.53 o 
   8  13   1       42.47      220.64     84.08 o 
   9  13   1       11.00      -27.26     81.19 o 
  10  13   1        5.20      -29.53     95.12 o 
  -9  14   1    10756.01    10290.01    218.61 o 
  -8  14   1    11618.28    11490.75    438.25 o 
  -7  14   1      542.10      473.32     75.49 o 
  -6  14   1    20558.13    20117.12    570.07 o 
  -5  14   1     7114.32     6818.77    163.79 o 
  -4  14   1       10.61       11.86     57.89 o 
  -3  14   1    13595.80    13417.42    315.34 o 
  -2  14   1    21137.65    21965.08    802.95 o 
  -1  14   1      543.80      341.32     62.65 o 
   0  14   1    19145.30    20329.77   1103.36 o 
   1  14   1    17644.88    17894.12    855.63 o 
   2  14   1      292.28      487.23     77.07 o 
   3  14   1     7317.40     7602.12    219.36 o 
   4  14   1    19841.26    20025.52    473.43 o 
   5  14   1     1188.33     1291.32     91.30 o 
   6  14   1     8311.76     8411.59    187.23 o 
   7  14   1     8018.62     7811.81    228.91 o 
   8  14   1     2166.05     2070.16    136.68 o 
   9  14   1     1320.84     1374.58    128.35 o 
  -8  15   1        1.90      -71.99     69.17 o 
  -7  15   1      628.69      784.06     87.47 o 
  -6  15   1       92.97       81.50     68.18 o 
  -5  15   1      406.67      591.85     80.75 o 
  -4  15   1       36.72       37.82     58.80 o 
  -3  15   1      248.88      406.06     68.73 o 
  -2  15   1        0.03       22.15     64.64 o 
  -1  15   1     1323.21     1920.37    207.59 o 
   0  15   1       15.47       46.46     58.60 o 
   1  15   1       94.98      306.92     63.80 o 
   2  15   1       31.16       48.52     60.66 o 
   3  15   1      556.54      770.93    124.25 o 
   4  15   1        7.06      -88.15     58.76 o 
   5  15   1      702.59      852.77     84.00 o 
   6  15   1        0.52       27.97     99.19 o 
   7  15   1        0.09      103.25     88.85 o 
  -5  16   1      626.15      799.94     87.87 o 
  -4  16   1      277.76      311.78     73.17 o 
  -3  16   1       24.09      -61.14     64.03 o 
  -2  16   1    21332.27    22720.33    766.83 o 
  -1  16   1        4.68       15.98     92.71 o 
   0  16   1    14167.78    14983.95   1099.19 o 
   1  16   1      811.93      924.82     84.95 o 
   2  16   1      605.13      887.82     84.22 o 
   3  16   1      503.02      599.91     84.40 o 
   4  16   1    19271.04    18517.29    431.08 o 
   5  16   1      536.51      626.24    105.73 o 
 -16   0   2     2712.40     2880.71    204.08 o 
 -14   0   2    83409.19    83324.71   1070.20 o 
 -12   0   2    11566.58    11817.11    242.25 o 
 -10   0   2     8059.17     8382.91    183.90 o 
  -8   0   2   184343.16   184013.97   2523.03 o 
  -6   0   2    44083.27    45225.22    563.59 o 
  -4   0   2    28613.39    28947.85    596.38 o 
  -2   0   2   415857.88   329545.28  23645.02 o 
   0   0   2      237.38      -67.87     45.25 o 
   2   0   2   253319.55   230789.36   3225.29 o 
   4   0   2    19674.85    20526.57    269.71 o 
   6   0   2     1278.91     1193.29     58.62 o 
   8   0   2    71398.70    70179.98    857.93 o 
  10   0   2    19121.60    18676.43    317.79 o 
  12   0   2      249.49      339.87     70.25 o 
  14   0   2    50611.58    47757.98    927.13 o 
  16   0   2     5180.27     5236.80    319.05 o 
 -17   1   2        4.38       -1.69     82.83 o 
 -16   1   2      132.89      107.59     80.40 o 
 -15   1   2      535.16      805.34     90.25 o 
 -14   1   2      838.36      849.27     74.86 o 
 -13   1   2      504.56      553.21     65.88 o 
 -12   1   2       47.86       29.40     42.76 o 
 -11   1   2        2.97      -18.20     37.80 o 
 -10   1   2      487.08      486.77     44.20 o 
  -9   1   2     1816.66     1852.85     61.05 o 
  -8   1   2      894.56      863.51     44.60 o 
  -7   1   2     1673.53     1712.89     79.08 o 
  -6   1   2        9.42      -11.48     20.05 o 
  -5   1   2      292.04      282.86     29.53 o 
  -4   1   2     1083.16     1217.65     32.73 o 
  -3   1   2     1656.02     1799.19     39.70 o 
  -2   1   2      799.83      797.33     38.67 o 
  -1   1   2     2023.29     2121.01     35.04 o 
   0   1   2      458.57      458.59     23.33 o 
   1   1   2      584.73      569.13     17.97 o 
   2   1   2      844.40      866.29     44.22 o 
   3   1   2     1657.61     1688.73     39.22 o 
   4   1   2        3.77      -22.19     14.79 o 
   5   1   2      816.16      901.96     35.24 o 
   6   1   2      448.46      491.29     30.59 o 
   7   1   2     1152.13     1195.60     44.41 o 
   8   1   2        7.23      -41.26     27.51 o 
   9   1   2     1081.00     1089.70     51.49 o 
  10   1   2      218.47      237.01     40.77 o 
  11   1   2       26.60      -14.52     38.79 o 
  12   1   2       40.77      -13.16     49.77 o 
  13   1   2      196.10      262.11     73.57 o 
  14   1   2       83.70        7.35     73.71 o 
  15   1   2      210.48      190.06     83.32 o 
  16   1   2       86.43      146.19     85.50 o 
 -17   2   2    10031.96     9982.43    235.67 o 
 -16   2   2       30.02      -95.83     72.18 o 
 -15   2   2     7167.16     7234.62    313.89 o 
 -14   2   2    25738.44    26266.62    410.51 o 
 -13   2   2     3026.14     3007.71     96.04 o 
 -12   2   2    46320.28    47226.40    459.53 o 
 -11   2   2    47274.18    47342.15    751.00 o 
 -10   2   2     6675.99     6633.26    116.66 o 
  -9   2   2    16255.55    16046.56    190.30 o 
  -8   2   2   115667.00   112911.62    939.46 o 
  -7   2   2    37545.22    38299.59    352.22 o 
  -6   2   2    51721.91    54940.98    474.56 o 
  -5   2   2   106893.80   106623.34    868.89 o 
  -4   2   2    47821.72    47319.94    401.86 o 
  -3   2   2     3582.17     3987.87     50.03 o 
  -2   2   2   115496.88   113257.64   1081.41 o 
  -1   2   2    74969.41    75768.77    556.06 o 
   0   2   2     8509.84     8731.38     81.58 o 
   1   2   2   112496.30   112605.05    987.15 o 
   2   2   2    51861.22    53088.19    480.82 o 
   3   2   2     2170.52     2394.34     40.20 o 
   4   2   2    45625.86    45807.15    388.25 o 
   5   2   2    47216.04    47397.06    449.98 o 
   6   2   2     3984.69     4115.26     71.00 o 
   7   2   2    37799.43    36755.45    340.36 o 
   8   2   2    38810.45    37337.89    352.69 o 
   9   2   2      169.97      130.65     34.85 o 
  10   2   2    10724.94    10469.22    150.67 o 
  11   2   2    27583.57    27436.29    295.48 o 
  12   2   2    11565.62    11385.42    192.08 o 
  13   2   2     7650.28     7558.33    160.78 o 
  14   2   2    13143.89    13098.12    304.29 o 
  15   2   2      602.55      554.40     93.07 o 
  16   2   2      783.58      758.03    106.80 o 
 -17   3   2      108.66      162.26    103.81 o 
 -16   3   2     2607.15     3074.66    137.93 o 
 -15   3   2      939.05      857.97    103.96 o 
 -14   3   2      462.47      511.77     90.05 o 
 -13   3   2      983.68     1085.73     67.54 o 
 -12   3   2     4065.99     4176.04    105.24 o 
 -11   3   2       87.54       46.22     41.61 o 
 -10   3   2     7531.87     7724.26    148.77 o 
  -9   3   2     1803.40     1896.67     63.50 o 
  -8   3   2        2.76       -3.39     28.57 o 
  -7   3   2      413.66      382.65     31.86 o 
  -6   3   2    16412.21    16202.85    173.30 o 
  -5   3   2      630.78      677.17     31.56 o 
  -4   3   2    20681.39    21314.12    209.70 o 
  -3   3   2      675.33      754.58     24.73 o 
  -2   3   2     8094.35     8145.85    123.00 o 
  -1   3   2      348.58      380.26     15.20 o 
   0   3   2    27023.12    28348.96    221.29 o 
   1   3   2     1057.43     1163.78     33.59 o 
   2   3   2    14090.09    14661.97    136.17 o 
   3   3   2     1071.93     1057.83     29.49 o 
   4   3   2     7967.95     8214.09    125.87 o 
   5   3   2       95.32      137.46     21.94 o 
   6   3   2    20102.98    20223.36    204.65 o 
   7   3   2       26.32        3.22     26.29 o 
   8   3   2     1920.32     1995.24     62.54 o 
   9   3   2      580.78      622.28     71.29 o 
  10   3   2     4390.23     4393.76    110.51 o 
  11   3   2       51.37      -34.44     60.88 o 
  12   3   2     5286.51     5452.17    132.35 o 
  13   3   2      295.35      239.03     62.48 o 
  14   3   2        8.38       80.31     73.29 o 
  15   3   2      234.13       54.42     79.34 o 
  16   3   2     1614.52     1595.37    124.94 o 
 -16   4   2       19.28       -5.96     87.57 o 
 -15   4   2     9725.41     9567.54    191.40 o 
 -14   4   2      263.41      135.61     60.85 o 
 -13   4   2     6072.47     5803.33    140.69 o 
 -12   4   2      291.58      272.14     53.55 o 
 -11   4   2    59767.41    58373.95    958.77 o 
 -10   4   2     1658.25     1609.63     64.51 o 
  -9   4   2    23636.72    23761.35    255.61 o 
  -8   4   2     4225.11     4477.06     88.69 o 
  -7   4   2    49429.79    49429.57    443.16 o 
  -6   4   2    18955.22    20094.84    206.51 o 
  -5   4   2   208094.47   205611.27   1640.75 o 
  -4   4   2    11909.36    11881.79    130.86 o 
  -3   4   2     7687.75     7727.30    106.34 o 
  -2   4   2     1708.00     1941.71     64.48 o 
  -1   4   2   157776.53   153005.41   2500.52 o 
   0   4   2     2694.50     2832.78     58.61 o 
   1   4   2   218913.66   210383.66   1661.04 o 
   2   4   2     9702.09    10035.11    103.35 o 
   3   4   2      313.56      403.60     22.03 o 
   4   4   2     4779.04     4608.58     67.91 o 
   5   4   2   162777.59   162499.72   1304.17 o 
   6   4   2     2516.01     2759.01     62.42 o 
   7   4   2    68958.23    68073.78    587.88 o 
   8   4   2     4329.26     4384.23     86.91 o 
   9   4   2     3258.81     3522.75     84.31 o 
  10   4   2     1345.37     1337.29     62.59 o 
  11   4   2    45109.03    43858.84    483.20 o 
  12   4   2      215.04      258.42     60.26 o 
  13   4   2    14669.59    14188.41    230.17 o 
  14   4   2       95.94       53.35     62.86 o 
  15   4   2     1898.61     1796.91    121.08 o 
  16   4   2      141.87       35.27     96.37 o 
 -16   5   2     4782.36     4916.10    239.15 o 
 -15   5   2      145.27       28.44     65.14 o 
 -14   5   2      185.11      165.18     64.72 o 
 -13   5   2     1047.37     1130.70     76.94 o 
 -12   5   2    12109.64    11716.33    331.82 o 
 -11   5   2       52.84       56.28     45.78 o 
 -10   5   2    11046.35    11224.73    160.42 o 
  -9   5   2     2016.69     1963.90     67.22 o 
  -8   5   2      942.08     1022.65     49.97 o 
  -7   5   2     2117.83     2059.37     61.07 o 
  -6   5   2    27509.20    27248.91    265.93 o 
  -5   5   2      143.12      212.81     25.79 o 
  -4   5   2    27559.66    26875.15    232.30 o 
  -3   5   2    12023.37    11943.18    153.82 o 
  -2   5   2     3625.11     3856.60     68.06 o 
  -1   5   2    16152.40    16242.09    192.37 o 
   0   5   2    79561.29    81225.95    608.71 o 
   1   5   2     4496.12     4823.46     65.24 o 
   2   5   2    14853.94    15361.66    149.66 o 
   3   5   2    18028.17    18074.28    174.53 o 
   4   5   2    13921.33    14134.23    147.72 o 
   5   5   2     2139.70     2152.17     52.78 o 
   6   5   2    30445.43    30317.28    288.62 o 
   7   5   2      605.73      597.18     38.90 o 
   8   5   2     4914.55     4933.59     96.38 o 
   9   5   2     5496.43     5464.34    104.59 o 
  10   5   2     6113.25     6422.90    221.21 o 
  11   5   2     1036.14     1141.15     74.50 o 
  12   5   2    12255.31    12079.05    261.94 o 
  13   5   2      588.39      598.89     72.96 o 
  14   5   2      152.67      101.53     66.70 o 
  15   5   2      978.52     1023.73    110.31 o 
 -16   6   2      788.79      452.30    140.41 o 
 -15   6   2     3457.56     3563.47    140.79 o 
 -14   6   2     8579.09     8325.75    195.82 o 
 -13   6   2       63.56       42.04     65.44 o 
 -12   6   2     1142.67     1267.21     71.00 o 
 -11   6   2    19435.14    19025.62    412.00 o 
 -10   6   2     7177.13     6993.08    161.54 o 
  -9   6   2     9911.89    10091.42    211.24 o 
  -8   6   2    25889.44    26060.41    304.73 o 
  -7   6   2    13624.70    13291.77    162.25 o 
  -6   6   2     2470.21     2589.84     64.24 o 
  -5   6   2    43807.33    43082.98    387.14 o 
  -4   6   2    36251.14    37248.03    391.24 o 
  -3   6   2     1095.33     1053.79     46.16 o 
  -2   6   2    45650.20    44375.04    422.58 o 
  -1   6   2    18212.33    17448.48    188.36 o 
   0   6   2     1219.46     1246.05     48.77 o 
   1   6   2    40720.64    40422.11    406.81 o 
   2   6   2    29212.47    28129.86    295.41 o 
   3   6   2     2812.96     3193.99     92.41 o 
   4   6   2    67572.18    67247.00    567.73 o 
   5   6   2    33606.47    33850.38    313.31 o 
   6   6   2      260.76      314.84     33.24 o 
   7   6   2    25200.26    25194.84    257.66 o 
   8   6   2    26855.25    27428.74    282.23 o 
   9   6   2     1588.17     1782.51     65.95 o 
  10   6   2    14102.66    14248.29    215.03 o 
  11   6   2    16359.93    16459.41    242.89 o 
  12   6   2      204.30      134.03     63.61 o 
  13   6   2     1537.10     1590.38    118.69 o 
  14   6   2     6883.20     6504.24    184.80 o 
  15   6   2      843.22     1044.20    104.63 o 
 -15   7   2     5214.44     5271.30    354.64 o 
 -14   7   2      143.46       39.51     72.04 o 
 -13   7   2    11723.23    12019.61    380.27 o 
 -12   7   2     2857.80     2910.54    142.41 o 
 -11   7   2      168.86      255.21     62.55 o 
 -10   7   2     1621.91     1796.11    103.33 o 
  -9   7   2    35494.02    35089.12    551.06 o 
  -8   7   2      318.53      277.14     44.80 o 
  -7   7   2    38862.64    38903.34    405.52 o 
  -6   7   2     5604.96     5438.80    123.65 o 
  -5   7   2    11078.56    11018.76    125.25 o 
  -4   7   2     6803.01     6790.79    116.39 o 
  -3   7   2    95423.13    91585.02    831.85 o 
  -2   7   2    10159.11    10805.96    139.54 o 
  -1   7   2    58946.76    59137.88    548.60 o 
   0   7   2     2412.02     2191.76     52.21 o 
   1   7   2    46658.82    47706.76    758.09 o 
   2   7   2     5081.81     5175.78     96.50 o 
   3   7   2    87945.77    86710.46   1041.43 o 
   4   7   2     4465.62     4460.08     75.27 o 
   5   7   2    17213.14    17221.77    184.96 o 
   6   7   2     4065.21     4046.29     88.79 o 
   7   7   2    15486.55    15279.31    310.90 o 
   8   7   2      650.33      711.41     49.24 o 
   9   7   2    40783.27    40564.39    591.74 o 
  10   7   2      645.32      731.24     74.91 o 
  11   7   2     2799.60     2727.71    117.04 o 
  12   7   2     1913.97     2071.44    178.47 o 
  13   7   2     7123.48     7393.93    221.12 o 
  14   7   2       66.61      114.57    105.15 o 
 -15   8   2       53.65      -87.05    129.56 o 
 -14   8   2     9334.50     9709.32    259.88 o 
 -13   8   2      436.09      302.10     77.97 o 
 -12   8   2     2890.05     3021.61    182.74 o 
 -11   8   2      657.77      781.77     66.74 o 
 -10   8   2     7405.32     7445.68    147.83 o 
  -9   8   2      101.36      115.27     45.63 o 
  -8   8   2    26046.32    25361.03    455.92 o 
  -7   8   2      940.06      859.31     54.40 o 
  -6   8   2     3558.03     3403.05     88.95 o 
  -5   8   2      110.38      172.25     33.42 o 
  -4   8   2    34396.05    33535.15    620.77 o 
  -3   8   2      938.52      994.08     48.02 o 
  -2   8   2    60099.79    58602.23    554.70 o 
  -1   8   2        7.11       16.84     24.21 o 
   0   8   2      368.97      484.96     46.69 o 
   1   8   2      661.39      703.55     33.94 o 
   2   8   2    44051.89    42620.17    532.60 o 
   3   8   2      828.11      854.49     65.72 o 
   4   8   2    56943.18    55545.11    589.97 o 
   5   8   2       13.50       35.31     32.88 o 
   6   8   2      342.56      445.34     43.61 o 
   7   8   2      181.57      260.92     43.45 o 
   8   8   2    29871.41    30164.55    387.88 o 
   9   8   2       11.62       60.04     54.70 o 
  10   8   2    12077.79    12348.58    289.12 o 
  11   8   2        1.21      -56.90     62.92 o 
  12   8   2      663.01      725.36    101.16 o 
  13   8   2      101.67       56.43     75.60 o 
  14   8   2     8515.31     8997.14    228.20 o 
 -14   9   2      818.84      766.23    116.25 o 
 -13   9   2     9947.72    10200.41    301.85 o 
 -12   9   2     2154.21     2158.43    112.97 o 
 -11   9   2      160.33      219.25     60.32 o 
 -10   9   2    16049.37    15677.03    230.92 o 
  -9   9   2    36951.57    36018.67    405.19 o 
  -8   9   2      146.64      155.92     47.14 o 
  -7   9   2    22037.97    21157.26    263.51 o 
  -6   9   2    13023.59    12479.59    180.47 o 
  -5   9   2     8536.96     8291.25    156.10 o 
  -4   9   2    12938.48    13127.98    221.56 o 
  -3   9   2    62789.12    61426.68    589.15 o 
  -2   9   2      392.00      490.89     46.41 o 
  -1   9   2    36960.96    35775.16    410.78 o 
   0   9   2    10845.00    10980.74    315.92 o 
   1   9   2    23009.18    22665.26    349.66 o 
   2   9   2    10342.31    10576.17    205.09 o 
   3   9   2    73112.08    70700.27    668.57 o 
   4   9   2     5073.51     5174.84    152.56 o 
   5   9   2    10856.38    10732.60    158.99 o 
   6   9   2     4613.09     4356.55    101.54 o 
   7   9   2    10564.62    10314.40    164.42 o 
   8   9   2     2694.34     2630.20    135.48 o 
   9   9   2    31882.70    32808.46    459.44 o 
  10   9   2     4557.15     4538.33    151.28 o 
  11   9   2     1918.48     1977.10    113.21 o 
  12   9   2     2205.69     2416.23    122.71 o 
  13   9   2     3991.82     4452.91    163.53 o 
 -14  10   2      969.63      948.11    120.84 o 
 -13  10   2     1018.62     1008.48    158.69 o 
 -12  10   2      786.49      921.68    102.90 o 
 -11  10   2     3800.94     3820.04    156.32 o 
 -10  10   2      169.39      185.20     57.97 o 
  -9  10   2       23.13       13.23     48.70 o 
  -8  10   2     2503.43     2502.99    113.26 o 
  -7  10   2      187.90      283.55     67.52 o 
  -6  10   2     1377.62     1399.04     67.81 o 
  -5  10   2    12025.47    12215.80    180.03 o 
  -4  10   2     2130.68     2003.43     74.56 o 
  -3  10   2      910.76     1007.65     63.59 o 
  -2  10   2     6660.23     6530.75    137.82 o 
  -1  10   2     3846.90     3885.41    121.81 o 
   0  10   2      504.55      510.24     46.53 o 
   1  10   2     6649.58     6716.54    163.96 o 
   2  10   2     4068.06     4007.64     95.70 o 
   3  10   2      603.64      698.97     55.04 o 
   4  10   2     6935.63     6867.77    139.37 o 
   5  10   2     7486.45     7403.70    146.58 o 
   6  10   2       10.63      -11.86     39.50 o 
   7  10   2      918.67      946.17     63.56 o 
   8  10   2     3838.12     3979.65    173.01 o 
   9  10   2      160.96      207.95     66.25 o 
  10  10   2     1809.12     1745.43    105.28 o 
  11  10   2     2389.88     2455.06    125.77 o 
  12  10   2      180.50       73.83     92.37 o 
  13  10   2     1150.84     1010.51    121.16 o 
 -13  11   2      743.81      865.09    120.80 o 
 -12  11   2    11553.40    11267.73    276.98 o 
 -11  11   2       95.70       28.17     67.29 o 
 -10  11   2    39335.00    37682.47    439.08 o 
  -9  11   2     1156.47     1351.91     87.09 o 
  -8  11   2      563.70      648.69     73.58 o 
  -7  11   2     4693.81     4575.81    125.77 o 
  -6  11   2    48733.49    47635.40    563.93 o 
  -5  11   2      818.01      789.46     60.02 o 
  -4  11   2    29432.30    28986.18    839.08 o 
  -3  11   2    11989.90    11797.23    246.96 o 
  -2  11   2     4398.47     4431.81    115.28 o 
  -1  11   2     1258.39     1325.86     91.25 o 
   0  11   2    55427.58    57598.39   2350.52 o 
   1  11   2     2016.96     1951.32     74.90 o 
   2  11   2    20532.03    20531.13    412.17 o 
   3  11   2     8409.51     8474.74    161.20 o 
   4  11   2    14857.92    14405.17    265.37 o 
   5  11   2     1515.21     1588.41     79.10 o 
   6  11   2    27985.78    27132.72    459.47 o 
   7  11   2     1996.00     1966.24    117.59 o 
   8  11   2     7625.69     7323.93    203.15 o 
   9  11   2     2776.38     2823.23    193.21 o 
  10  11   2    13968.95    13516.73    426.51 o 
  11  11   2      146.40       32.06     85.17 o 
  12  11   2    11096.00    11645.65    397.53 o 
 -12  12   2       67.55      -27.38    159.75 o 
 -11  12   2      955.60     1076.93    103.64 o 
 -10  12   2      215.48      135.96     67.07 o 
  -9  12   2      335.52      291.89     68.50 o 
  -8  12   2       16.64       87.88     59.54 o 
  -7  12   2      552.92      604.49     71.95 o 
  -6  12   2       45.46       36.76     61.26 o 
  -5  12   2     1538.49     1855.43     84.80 o 
  -4  12   2       66.70       25.65     45.27 o 
  -3  12   2      146.65      235.73     63.46 o 
  -2  12   2        1.59       54.33     49.85 o 
  -1  12   2      873.83     1118.48     98.69 o 
   0  12   2       22.48      -14.50     42.39 o 
   1  12   2     1658.91     1984.34     92.36 o 
   2  12   2        5.79      -13.89     43.80 o 
   3  12   2       82.64      254.11     84.55 o 
   4  12   2        2.97       32.27     47.93 o 
   5  12   2     1240.83     1339.87     98.63 o 
   6  12   2       25.15       20.39     67.48 o 
   7  12   2     1306.91     1471.41    110.52 o 
   8  12   2        3.34        7.93     75.27 o 
   9  12   2      104.99      170.45     84.37 o 
  10  12   2       26.68      -49.78     83.05 o 
  11  12   2      710.82      973.88    114.85 o 
 -11  13   2      208.15      168.60     89.10 o 
 -10  13   2    22839.44    22432.32    345.51 o 
  -9  13   2     6248.57     6067.42    165.74 o 
  -8  13   2      267.04      280.04     92.43 o 
  -7  13   2     9752.50     9403.81    312.29 o 
  -6  13   2    31348.54    30492.57    747.55 o 
  -5  13   2      202.71      301.23     55.36 o 
  -4  13   2    22456.78    21813.36    917.15 o 
  -3  13   2     7378.60     7892.81    154.99 o 
  -2  13   2      487.98      677.60     65.76 o 
  -1  13   2     7069.78     7254.24    443.96 o 
   0  13   2    58732.04    58417.56   2872.36 o 
   1  13   2     1573.21     1524.97    131.09 o 
   2  13   2     6348.56     6869.15    433.52 o 
   3  13   2     5070.29     5353.77    137.84 o 
   4  13   2     8037.29     7415.57    163.31 o 
   5  13   2     1998.47     2040.65     96.90 o 
   6  13   2    26198.55    25806.02    833.99 o 
   7  13   2     1632.38     1771.36    192.36 o 
   8  13   2     1141.33     1334.59    171.89 o 
   9  13   2     4025.64     3819.41    170.12 o 
  10  13   2     8819.55     9053.12    491.96 o 
  -9  14   2       16.31       21.76     72.15 o 
  -8  14   2       84.60      207.42     71.15 o 
  -7  14   2       93.06      103.50     66.36 o 
  -6  14   2       78.73      147.07     66.60 o 
  -5  14   2       34.60       96.98     74.15 o 
  -4  14   2        5.34       88.70     54.61 o 
  -3  14   2       14.65       22.05     51.93 o 
  -2  14   2      151.35      203.13     59.05 o 
  -1  14   2       65.06       99.94     56.10 o 
   0  14   2       15.22      207.73     59.64 o 
   1  14   2       18.62      -30.28     57.88 o 
   2  14   2      100.36      163.35     57.88 o 
   3  14   2        6.78        6.44     58.47 o 
   4  14   2       45.25      156.16     60.69 o 
   5  14   2       28.93      201.34     95.99 o 
   6  14   2        0.67       80.04     82.14 o 
   7  14   2        4.07        5.73    134.25 o 
   8  14   2       85.66       98.12     87.19 o 
   9  14   2        0.04      116.80     92.41 o 
  -8  15   2      582.75      606.96     87.43 o 
  -7  15   2    13104.72    12475.25    316.95 o 
  -6  15   2      738.02      669.87    103.16 o 
  -5  15   2       30.71      132.82     64.37 o 
  -4  15   2     1613.23     1646.26     92.91 o 
  -3  15   2    25998.31    26304.05    898.41 o 
  -2  15   2       12.84       10.89     57.46 o 
  -1  15   2    19428.83    19830.74   1367.05 o 
   0  15   2      366.77      359.83     66.54 o 
   1  15   2     6242.74     6334.29    322.14 o 
   2  15   2      406.54      313.25     77.22 o 
   3  15   2    25909.86    26176.46    968.95 o 
   4  15   2      133.58      201.82     82.22 o 
   5  15   2     2936.05     2931.30    154.26 o 
   6  15   2      690.85      850.78    150.04 o 
   7  15   2     4380.95     4465.03    323.27 o 
  -5  16   2      138.09      186.46     68.85 o 
  -4  16   2      902.17      980.21     84.79 o 
  -3  16   2       31.20       49.78     66.82 o 
  -2  16   2     1717.86     2320.97    170.57 o 
  -1  16   2       14.00       18.78     67.31 o 
   0  16   2       50.80       52.02     63.55 o 
   1  16   2      152.37      155.06     70.02 o 
   2  16   2     1308.41     1472.13    162.39 o 
   3  16   2       21.05       18.37     69.58 o 
   4  16   2     1286.66     1759.33    136.57 o 
 -17   0   3       30.59     -140.20    228.09 o 
 -15   0   3      604.34      411.94    122.75 o 
 -13   0   3      109.74       14.01     90.48 o 
 -11   0   3       95.94      152.55     58.69 o 
  -9   0   3      910.59      869.16     67.52 o 
  -7   0   3       94.76       82.78     37.98 o 
  -5   0   3      515.38      570.18     39.51 o 
  -3   0   3      642.63      620.05     72.95 o 
  -1   0   3        7.41      -31.55     21.03 o 
   1   0   3      304.24      332.83     43.40 o 
   3   0   3       25.84       -4.82     17.23 o 
   5   0   3        5.40      -33.87     24.73 o 
   7   0   3        7.67      -72.26     48.17 o 
   9   0   3        0.37       -8.82     48.22 o 
  11   0   3        0.23      -67.55     78.06 o 
  13   0   3      139.30       -5.34    100.15 o 
  15   0   3       32.66      101.68    121.11 o 
 -17   1   3      984.00     1023.05    110.82 o 
 -16   1   3      748.91      787.28    106.10 o 
 -15   1   3    36475.55    37408.43    666.99 o 
 -14   1   3     1843.26     1940.40    131.50 o 
 -13   1   3    10113.79    10599.50    186.09 o 
 -12   1   3     8819.95     9037.94    149.77 o 
 -11   1   3     5866.21     5758.60    112.50 o 
 -10   1   3     1451.81     1472.49     59.83 o 
  -9   1   3    90759.27    90363.14    772.00 o 
  -8   1   3     5596.60     5598.50     94.60 o 
  -7   1   3    13882.19    14273.33    178.53 o 
  -6   1   3    15411.26    16404.84    172.51 o 
  -5   1   3    72802.80    74557.89    670.40 o 
  -4   1   3     3674.24     3764.42     66.35 o 
  -3   1   3    74002.53    76204.54    612.54 o 
  -2   1   3      532.41      668.50     26.86 o 
  -1   1   3     3963.68     4248.39     88.62 o 
   0   1   3    39775.83    42151.96    381.97 o 
   1   1   3   120334.57   120743.13   1060.99 o 
   2   1   3    17088.08    17667.32    228.10 o 
   3   1   3   159206.88   153856.67   1528.89 o 
   4   1   3    31110.47    30322.30    359.23 o 
   5   1   3     9988.84     9968.96    113.88 o 
   6   1   3    11996.89    12213.39    170.83 o 
   7   1   3   207491.45   202397.45   1624.47 o 
   8   1   3      711.59      721.29     41.89 o 
   9   1   3    19352.00    19279.67    218.64 o 
  10   1   3     5885.48     5996.27    110.70 o 
  11   1   3    15348.69    14958.66    219.40 o 
  12   1   3     3224.37     3087.44    123.10 o 
  13   1   3    49316.97    47781.10    816.38 o 
  14   1   3      456.93      393.91    108.10 o 
  15   1   3     3264.67     3119.53    146.30 o 
  16   1   3     2449.98     2393.78    141.13 o 
 -17   2   3      822.84      901.75    103.01 o 
 -16   2   3      534.09      399.97     88.17 o 
 -15   2   3      407.42      314.04     80.80 o 
 -14   2   3      704.82      752.79     87.54 o 
 -13   2   3      560.61      666.66     68.14 o 
 -12   2   3       19.96       14.41     47.44 o 
 -11   2   3     3470.95     3531.52     93.09 o 
 -10   2   3     3003.30     3194.35     96.20 o 
  -9   2   3       58.40       37.79     31.86 o 
  -8   2   3     1340.60     1473.24     52.82 o 
  -7   2   3     6165.99     6275.13     95.80 o 
  -6   2   3      968.87     1003.09     37.15 o 
  -5   2   3     4370.76     4481.12     68.73 o 
  -4   2   3     4021.21     4040.75     72.55 o 
  -3   2   3     1819.30     1823.18     41.97 o 
  -2   2   3      335.14      410.77     19.59 o 
  -1   2   3     8007.09     8621.88     85.29 o 
   0   2   3     1670.91     1834.28     35.05 o 
   1   2   3     2621.16     2688.17     43.96 o 
   2   2   3     4328.52     4520.74     80.19 o 
   3   2   3     3518.08     3584.30     67.31 o 
   4   2   3       77.51       91.36     17.10 o 
   5   2   3     3482.24     3533.40     60.51 o 
   6   2   3     1538.97     1477.65     46.30 o 
   7   2   3      184.07      146.63     29.86 o 
   8   2   3     3612.67     3561.27     78.30 o 
   9   2   3     1543.36     1657.90     67.71 o 
  10   2   3       10.55      -25.94     45.79 o 
  11   2   3      748.14      927.75     66.25 o 
  12   2   3     1057.92     1085.04     88.93 o 
  13   2   3       28.29      -39.79     69.75 o 
  14   2   3      770.10      814.08     95.13 o 
  15   2   3      381.54      427.27     90.02 o 
  16   2   3       19.66        4.76     87.02 o 
 -17   3   3       18.27       64.69     85.62 o 
 -16   3   3     6048.33     6325.08    187.04 o 
 -15   3   3     4831.93     4862.13    162.87 o 
 -14   3   3     9399.84     8798.86    202.24 o 
 -13   3   3     7585.63     7501.89    158.12 o 
 -12   3   3    59453.69    58974.53    562.61 o 
 -11   3   3      261.40      269.40     47.26 o 
 -10   3   3     5783.82     5703.79    108.34 o 
  -9   3   3     5175.60     4839.92    121.38 o 
  -8   3   3    35948.76    35348.59    338.25 o 
  -7   3   3     8924.13     9455.65    123.98 o 
  -6   3   3   173246.81   169384.67   1366.89 o 
  -5   3   3     3842.10     4036.68     67.63 o 
  -4   3   3    16189.37    16554.16    166.38 o 
  -3   3   3     2560.29     2630.94     82.54 o 
  -2   3   3   219174.22   211035.36   1915.79 o 
  -1   3   3      696.34      790.89     43.33 o 
   0   3   3   162965.70   161431.75   1455.80 o 
   1   3   3     5593.95     5596.81     63.62 o 
   2   3   3      687.23      777.49     24.22 o 
   3   3   3    16041.13    16309.52    155.12 o 
   4   3   3   163050.23   159448.08   1272.99 o 
   5   3   3    29804.11    31859.63    289.41 o 
   6   3   3    79823.99    79169.48    665.49 o 
   7   3   3     6201.18     5710.97     92.88 o 
   8   3   3     5530.37     5248.71     95.21 o 
   9   3   3     2209.62     2213.39    112.54 o 
  10   3   3    70136.53    67074.40    675.43 o 
  11   3   3     4957.04     4972.36    124.14 o 
  12   3   3    10740.77    10375.40    192.32 o 
  13   3   3     5195.55     5005.41    159.48 o 
  14   3   3     7756.49     7793.20    204.02 o 
  15   3   3      224.93      220.50     85.10 o 
 -17   4   3     2869.73     2760.73    140.40 o 
 -16   4   3        7.44       31.38     82.05 o 
 -15   4   3        2.39        8.08     72.79 o 
 -14   4   3       86.56       66.57     59.56 o 
 -13   4   3     7799.76     7348.07    157.65 o 
 -12   4   3      298.31      168.58     54.64 o 
 -11   4   3     9560.15     9376.54    148.89 o 
 -10   4   3      564.11      572.21     48.15 o 
  -9   4   3     1718.36     1749.12     70.21 o 
  -8   4   3     2977.74     3259.48     76.20 o 
  -7   4   3    31254.82    31626.53    304.77 o 
  -6   4   3      724.15      822.06     38.15 o 
  -5   4   3    16451.32    16215.37    170.83 o 
  -4   4   3      680.79      696.15     28.20 o 
  -3   4   3    12418.59    12872.91    177.37 o 
  -2   4   3     3327.67     3527.62     52.82 o 
  -1   4   3    57543.09    59420.12    505.39 o 
   0   4   3     1691.51     1723.09     33.67 o 
   1   4   3     9176.21     9543.83     98.68 o 
   2   4   3     1545.28     1462.45     42.81 o 
   3   4   3    16975.50    17290.68    165.44 o 
   4   4   3     2741.08     2712.92     72.89 o 
   5   4   3    32635.99    32705.63    298.28 o 
   6   4   3      165.23      153.14     25.87 o 
   7   4   3     1315.17     1332.60     49.14 o 
   8   4   3      151.15      113.46     34.83 o 
   9   4   3     9160.54     9146.79    155.99 o 
  10   4   3        2.14      -63.05     42.03 o 
  11   4   3     8220.46     8070.09    158.04 o 
  12   4   3       23.58      -55.27     53.96 o 
  13   4   3        5.11       44.70     72.94 o 
  14   4   3       92.08        0.05     77.55 o 
  15   4   3     2604.85     2602.46    138.67 o 
 -16   5   3     5278.06     5333.55    202.10 o 
 -15   5   3     4319.34     4247.35    156.60 o 
 -14   5   3     7767.78     7286.48    164.96 o 
 -13   5   3       33.63       15.11     55.33 o 
 -12   5   3    37566.65    36743.69    487.78 o 
 -11   5   3    10043.51     9865.21    159.98 o 
 -10   5   3     3973.83     4290.64    108.06 o 
  -9   5   3    15060.13    15063.84    202.01 o 
  -8   5   3    33857.29    34387.56    335.80 o 
  -7   5   3      318.31      381.20     35.82 o 
  -6   5   3    83044.57    81748.41   1346.63 o 
  -5   5   3    15703.75    14915.99    149.97 o 
  -4   5   3     3275.42     3295.67     56.45 o 
  -3   5   3    46263.58    46068.32    449.45 o 
  -2   5   3    92912.63    91506.06    773.98 o 
  -1   5   3     6592.94     6825.14     75.77 o 
   0   5   3   112171.23   113073.39    835.63 o 
   1   5   3    29105.74    30256.38    265.41 o 
   2   5   3     4636.53     4787.57     69.31 o 
   3   5   3    24284.88    24672.76    227.69 o 
   4   5   3    83065.28    82402.07    681.79 o 
   5   5   3      209.58      216.99     25.41 o 
   6   5   3    25377.79    24963.98    246.24 o 
   7   5   3     3362.45     3157.01     71.29 o 
   8   5   3     3206.51     3193.14     90.21 o 
   9   5   3     5780.44     5549.17    121.17 o 
  10   5   3    27990.77    27528.60    334.74 o 
  11   5   3       65.37       85.30     52.96 o 
  12   5   3     8591.08     8156.69    167.34 o 
  13   5   3     1852.83     1811.87     95.66 o 
  14   5   3     4479.79     4490.24    166.39 o 
  15   5   3      438.07      388.64     96.79 o 
 -16   6   3     3331.94     3533.58    173.34 o 
 -15   6   3        4.80       28.39     86.42 o 
 -14   6   3     6826.54     6339.85    270.97 o 
 -13   6   3     6322.37     5997.68    192.33 o 
 -12   6   3      224.32      164.97     56.65 o 
 -11   6   3     9363.90     9339.06    152.30 o 
 -10   6   3    21366.21    20597.95    240.84 o 
  -9   6   3      817.14      813.53     52.00 o 
  -8   6   3    16646.81    16017.43    199.26 o 
  -7   6   3    34018.09    33559.83    410.77 o 
  -6   6   3     2393.08     2290.41     60.98 o 
  -5   6   3    11295.03    11554.22    127.66 o 
  -4   6   3    53203.71    52462.15    557.19 o 
  -3   6   3    11293.53    11468.69    153.69 o 
  -2   6   3    26085.88    26195.72    299.04 o 
  -1   6   3    18740.23    18119.70    163.28 o 
   0   6   3    11068.45    11846.85    188.72 o 
   1   6   3    21706.63    22268.14    287.57 o 
   2   6   3    36890.43    36071.36    335.56 o 
   3   6   3     7282.57     7119.34     91.21 o 
   4   6   3    14577.64    14609.45    156.01 o 
   5   6   3    33683.21    33501.30    310.80 o 
   6   6   3     8451.83     8167.20    116.53 o 
   7   6   3     1417.66     1421.97     58.78 o 
   8   6   3    14866.86    14879.48    208.02 o 
   9   6   3     7601.25     7708.30    146.12 o 
  10   6   3      178.70      182.41     51.83 o 
  11   6   3     6716.11     6546.40    159.12 o 
  12   6   3     2007.78     2118.25     98.23 o 
  13   6   3       61.23       51.12     73.01 o 
  14   6   3     2453.81     2497.43    159.04 o 
  15   6   3     1768.74     1856.52    154.08 o 
 -16   7   3     1008.76     1147.45    254.87 o 
 -15   7   3    11287.94    11510.34    329.81 o 
 -14   7   3      159.44       59.28     72.26 o 
 -13   7   3     1532.34     1650.85     99.66 o 
 -12   7   3     6960.47     6760.82    165.81 o 
 -11   7   3    11475.57    11108.02    257.27 o 
 -10   7   3     1771.66     1890.10     79.65 o 
  -9   7   3    46634.41    46224.55    522.09 o 
  -8   7   3      718.61      785.97     53.86 o 
  -7   7   3     2736.46     2846.54     82.55 o 
  -6   7   3    10692.28    10557.33    155.99 o 
  -5   7   3    54412.17    53794.80    780.11 o 
  -4   7   3     5229.31     5270.14     75.57 o 
  -3   7   3    74250.36    72162.86    669.15 o 
  -2   7   3    11145.66    11345.39    125.38 o 
  -1   7   3     1307.02     1484.85     44.82 o 
   0   7   3     6116.86     5927.38     75.74 o 
   1   7   3    72129.48    73102.71    819.30 o 
   2   7   3      435.82      464.45     31.45 o 
   3   7   3    36421.93    35384.56    320.91 o 
   4   7   3     5134.62     5228.39     82.15 o 
   5   7   3       73.42       93.52     26.85 o 
   6   7   3     1949.36     1865.31     58.41 o 
   7   7   3    26785.91    26639.13    309.25 o 
   8   7   3       36.17       68.21     42.93 o 
   9   7   3    15293.98    15178.90    345.21 o 
  10   7   3     2418.97     2269.82    106.17 o 
  11   7   3     1153.69     1274.94     93.03 o 
  12   7   3       13.69       -3.85     70.22 o 
  13   7   3    10453.89    10448.60    233.99 o 
  14   7   3      156.71      211.12     85.26 o 
 -15   8   3      949.28      946.36    116.70 o 
 -14   8   3    11550.64    11605.05    401.99 o 
 -13   8   3      137.34       83.22     70.20 o 
 -12   8   3     1671.86     1696.10    101.27 o 
 -11   8   3     1699.92     1599.69     95.50 o 
 -10   8   3    41082.41    40405.04    498.11 o 
  -9   8   3        6.11      -23.58     41.72 o 
  -8   8   3    24547.36    24221.81    291.57 o 
  -7   8   3      815.94      797.90     54.90 o 
  -6   8   3     6433.26     6353.17    108.03 o 
  -5   8   3       23.25       80.94     31.63 o 
  -4   8   3    99066.59    97874.88   1177.59 o 
  -3   8   3      116.17      171.23     32.69 o 
  -2   8   3    48914.60    48151.03    466.34 o 
  -1   8   3      170.74      175.55     26.71 o 
   0   8   3    25113.50    25332.59    353.73 o 
   1   8   3      187.16      293.21     25.34 o 
   2   8   3    92418.67    90374.65   1173.17 o 
   3   8   3      141.94      209.96     34.59 o 
   4   8   3    27257.67    27226.46    295.52 o 
   5   8   3     1883.73     2008.54     66.99 o 
   6   8   3    30426.09    30177.11    349.50 o 
   7   8   3        9.95       -8.11     53.18 o 
   8   8   3    41594.98    41773.11    514.58 o 
   9   8   3     1227.22     1186.40     85.75 o 
  10   8   3      544.90      748.15     78.02 o 
  11   8   3       12.39       91.65     67.39 o 
  12   8   3    11911.16    12219.42    365.45 o 
  13   8   3        2.25       44.80     76.62 o 
  14   8   3     8179.13     8351.29    257.38 o 
 -14   9   3      340.54      362.58     84.35 o 
 -13   9   3     1793.48     1717.94    106.37 o 
 -12   9   3     1534.10     1604.70    100.92 o 
 -11   9   3     3582.77     3431.82    124.08 o 
 -10   9   3      238.49      253.46     59.98 o 
  -9   9   3    21332.61    21217.99    276.00 o 
  -8   9   3     1435.81     1615.95     74.52 o 
  -7   9   3      482.29      510.88     52.44 o 
  -6   9   3     5501.62     5333.93    102.90 o 
  -5   9   3    21235.46    20633.66    484.49 o 
  -4   9   3      201.28      263.59     38.14 o 
  -3   9   3    19710.96    20079.56    235.48 o 
  -2   9   3     2483.52     2657.73     83.35 o 
  -1   9   3      106.93      157.28     35.39 o 
   0   9   3     2914.68     2753.02     90.01 o 
   1   9   3    22134.23    22003.29    271.09 o 
   2   9   3      100.47      146.97     62.64 o 
   3   9   3    15241.12    14817.57    201.39 o 
   4   9   3     6180.38     6202.98    113.01 o 
   5   9   3     1723.62     1702.10     69.93 o 
   6   9   3      494.29      467.99     69.44 o 
   7   9   3     7491.05     7809.13    170.63 o 
   8   9   3       50.43       83.22     56.67 o 
   9   9   3     2345.75     2488.74    112.89 o 
  10   9   3     2744.62     2822.27    122.40 o 
  11   9   3      711.40      788.55     87.46 o 
  12   9   3      416.12      378.94     82.95 o 
  13   9   3     2195.34     2344.69    133.15 o 
 -14  10   3     4996.43     5086.08    171.56 o 
 -13  10   3    11402.08    10965.54    295.23 o 
 -12  10   3      727.46      824.85     86.85 o 
 -11  10   3     8250.95     7750.33    182.04 o 
 -10  10   3    15110.48    15072.82    275.88 o 
  -9  10   3     2512.97     2476.33     93.61 o 
  -8  10   3     8718.13     8769.64    159.68 o 
  -7  10   3     2025.91     2203.90     83.04 o 
  -6  10   3      676.77      695.85     52.00 o 
  -5  10   3    55336.82    53614.54   1213.48 o 
  -4  10   3    35331.00    34313.00    585.18 o 
  -3  10   3     7957.44     8163.25    150.50 o 
  -2  10   3    20029.41    18701.82    255.85 o 
  -1  10   3    41583.45    42423.54   1789.06 o 
   0  10   3     6089.80     6031.75    116.09 o 
   1  10   3    10335.37    10203.13    156.79 o 
   2  10   3    30496.23    29974.88    365.90 o 
   3  10   3    13684.09    14203.98    213.83 o 
   4  10   3     8511.66     8734.52    157.52 o 
   5  10   3    28700.88    27972.68    351.60 o 
   6  10   3     5314.45     5269.34    157.92 o 
   7  10   3     1627.58     1442.90     85.84 o 
   8  10   3    14796.19    14872.83    361.61 o 
   9  10   3     8559.02     8384.69    193.30 o 
  10  10   3      277.58      331.82     78.60 o 
  11  10   3    15375.99    15653.50    290.86 o 
  12  10   3     4076.45     4016.73    158.11 o 
 -13  11   3      464.57      216.54    100.90 o 
 -12  11   3     2228.43     2416.89    119.72 o 
 -11  11   3        7.06       42.16     68.62 o 
 -10  11   3      480.48      546.53    100.63 o 
  -9  11   3      625.29      595.21     84.77 o 
  -8  11   3     3000.48     3238.15    115.90 o 
  -7  11   3      913.61      992.61     78.35 o 
  -6  11   3     5275.10     5307.19    188.68 o 
  -5  11   3      148.34      241.53     48.16 o 
  -4  11   3      409.94      580.38     53.75 o 
  -3  11   3     1690.01     1729.08    119.42 o 
  -2  11   3     3786.88     3863.55    108.02 o 
  -1  11   3      229.65      318.64     47.26 o 
   0  11   3     2848.11     2923.39     93.20 o 
   1  11   3      171.31      154.09     44.73 o 
   2  11   3      127.85      177.80     53.98 o 
   3  11   3      698.56      667.50     89.57 o 
   4  11   3     4978.89     5227.13    170.87 o 
   5  11   3       80.17       73.46     63.26 o 
   6  11   3      786.29      920.87     91.52 o 
   7  11   3      189.09      220.74     73.07 o 
   8  11   3      160.02      160.84     74.45 o 
   9  11   3      108.30      164.66     90.69 o 
  10  11   3     2128.00     2242.30    140.30 o 
  11  11   3       57.94       -1.72     88.50 o 
  12  11   3      301.87      327.65    110.49 o 
 -12  12   3        4.04      -44.10     82.23 o 
 -11  12   3    17722.19    17605.42    333.76 o 
 -10  12   3       48.90       72.10     75.48 o 
  -9  12   3     1165.34     1177.54     94.77 o 
  -8  12   3      207.79      271.69     76.43 o 
  -7  12   3    37256.03    35647.32    827.44 o 
  -6  12   3      112.27        7.07     47.13 o 
  -5  12   3    16335.85    15954.72    480.05 o 
  -4  12   3       99.93      103.27     56.56 o 
  -3  12   3     7272.94     7346.52    152.85 o 
  -2  12   3       13.99      -17.47     54.11 o 
  -1  12   3    59374.70    62486.24   3982.88 o 
   0  12   3       75.91       77.67     46.78 o 
   1  12   3     9660.40    10032.19    317.38 o 
   2  12   3       28.58       23.43     49.29 o 
   3  12   3    16428.12    16566.54    252.94 o 
   4  12   3      767.45      785.88     68.64 o 
   5  12   3    57308.55    56699.90   1088.29 o 
   6  12   3      441.06      470.68     85.57 o 
   7  12   3     1504.96     1523.81    113.12 o 
   8  12   3     1028.07     1145.03    108.60 o 
   9  12   3    26199.04    26093.46    456.21 o 
  10  12   3      303.96      134.78     90.75 o 
  11  12   3    14543.79    13812.43    394.90 o 
 -11  13   3      111.01      114.74     89.65 o 
 -10  13   3      106.26       79.35     85.46 o 
  -9  13   3        2.68       44.31     66.70 o 
  -8  13   3        9.03      223.53     69.71 o 
  -7  13   3      104.71      125.31     63.92 o 
  -6  13   3      136.20      297.82     58.39 o 
  -5  13   3       56.45      -15.55     50.31 o 
  -4  13   3       52.30      171.17     52.54 o 
  -3  13   3        0.17       15.77     49.30 o 
  -2  13   3       98.48      209.35     54.30 o 
  -1  13   3       38.67        0.62     51.87 o 
   0  13   3      207.00      303.57     56.21 o 
   1  13   3       57.52       14.42     51.06 o 
   2  13   3       15.19       40.62     53.74 o 
   3  13   3        0.31      -19.38     53.19 o 
   4  13   3      105.49      240.92     82.08 o 
   5  13   3        0.14      -31.87     71.98 o 
   6  13   3       30.19       16.67     83.35 o 
   7  13   3       12.99       55.39     78.61 o 
   8  13   3       11.32      124.68    104.91 o 
   9  13   3       52.97      -34.35     87.84 o 
  -9  14   3       11.99       19.65     79.34 o 
  -8  14   3     9178.74     9342.96    356.14 o 
  -7  14   3     6495.64     6224.44    171.94 o 
  -6  14   3      741.11      830.62     77.05 o 
  -5  14   3     5583.06     5704.19    209.36 o 
  -4  14   3    19637.56    19991.98    473.21 o 
  -3  14   3      807.51     1061.94     77.30 o 
  -2  14   3     8020.31     8551.65    566.59 o 
  -1  14   3    17971.73    18556.77   1377.61 o 
   0  14   3     5795.49     6211.94    387.29 o 
   1  14   3      679.62      864.46     73.34 o 
   2  14   3    22234.87    22198.35    702.26 o 
   3  14   3     5829.88     6043.72    260.26 o 
   4  14   3     3309.95     2993.52    151.74 o 
   5  14   3     7954.93     7892.36    475.30 o 
   6  14   3    10712.63    11265.02    396.36 o 
   7  14   3       36.13     -122.81     84.67 o 
   8  14   3    12863.60    13569.14    317.30 o 
  -8  15   3      103.28       80.78     73.06 o 
  -7  15   3       95.71      220.25     80.24 o 
  -6  15   3        0.33      -85.52     64.54 o 
  -5  15   3      288.90      458.08     72.22 o 
  -4  15   3       61.96       52.08     61.96 o 
  -3  15   3      904.43     1211.67     92.85 o 
  -2  15   3       68.58        7.85     59.87 o 
  -1  15   3        9.97      143.68     64.88 o 
   0  15   3        0.11       59.28     57.93 o 
   1  15   3      916.83     1176.87     83.52 o 
   2  15   3       48.87      -54.09     81.84 o 
   3  15   3      538.16      725.42    103.24 o 
   4  15   3       28.73      -20.51     91.46 o 
   5  15   3       61.95      134.19     84.82 o 
   6  15   3        7.08       45.91     88.18 o 
  -5  16   3      520.30      657.99     81.22 o 
  -4  16   3    17977.98    18445.38    983.02 o 
  -3  16   3      234.15      292.27     68.75 o 
  -2  16   3     4050.08     4353.71    279.01 o 
  -1  16   3     1268.24     1256.44     91.85 o 
   0  16   3     5300.61     5882.00    419.67 o 
   1  16   3      204.09      175.48     74.82 o 
   2  16   3    19932.04    21258.50    799.69 o 
   3  16   3        3.15       14.48     92.92 o 
   4  16   3     2683.38     2795.55    161.18 o 
 -16   0   4    37207.81    38671.08    949.75 o 
 -14   0   4     1414.63     2091.10    514.35 o 
 -12   0   4    17670.59    18248.69    409.56 o 
 -10   0   4    88900.47    93291.52   1136.71 o 
  -8   0   4      757.73      849.89     60.09 o 
  -6   0   4   209091.02   204760.19   3765.99 o 
  -4   0   4    90232.27    89621.38   1833.02 o 
  -2   0   4     1441.51     1880.31     63.72 o 
   0   0   4  1181376.75   897504.38  11942.82 o 
   2   0   4     7573.93     7575.56    158.15 o 
   4   0   4    81422.29    81124.05    940.03 o 
   6   0   4   124847.33   124446.69   1435.44 o 
   8   0   4    44899.14    45341.88    653.99 o 
  10   0   4    20781.89    20545.43    440.92 o 
  12   0   4    61251.94    58424.47   1170.46 o 
  14   0   4     3886.04     3837.74    219.07 o 
 -17   1   4      196.82      320.64    118.29 o 
 -16   1   4      438.10      265.31    100.10 o 
 -15   1   4       99.74      184.60     81.76 o 
 -14   1   4       63.16       61.19     72.16 o 
 -13   1   4      278.32      216.78     69.49 o 
 -12   1   4      631.77      596.61     70.82 o 
 -11   1   4      886.97      815.57     63.97 o 
 -10   1   4      418.03      347.52     42.63 o 
  -9   1   4      101.05       98.09     33.55 o 
  -8   1   4      354.34      356.74     34.84 o 
  -7   1   4     1386.55     1433.07     47.61 o 
  -6   1   4     1961.88     2146.03     52.93 o 
  -5   1   4     2351.12     2394.84     55.69 o 
  -4   1   4       51.17       65.01     17.81 o 
  -3   1   4       25.47       40.47     15.84 o 
  -2   1   4      536.16      553.87     27.81 o 
  -1   1   4     1818.68     1893.78     32.85 o 
   0   1   4     1350.76     1368.65     36.67 o 
   1   1   4     3483.67     3714.80     55.88 o 
   2   1   4       12.30       23.34     16.05 o 
   3   1   4      353.56      348.80     28.18 o 
   4   1   4      610.48      631.72     39.73 o 
   5   1   4     2855.73     2833.48     84.59 o 
   6   1   4       11.25      -33.26     22.17 o 
   7   1   4     1827.53     1944.12     64.98 o 
   8   1   4      231.10      214.69     33.94 o 
   9   1   4       63.12       67.63     41.01 o 
  10   1   4        2.75      -44.01     54.18 o 
  11   1   4      333.82      418.70     69.80 o 
  12   1   4       21.71      -97.23     64.82 o 
  13   1   4      442.10      396.57     81.29 o 
  14   1   4       45.14      -20.42     79.72 o 
  15   1   4        3.12     -123.05     82.03 o 
 -17   2   4     3439.84     3437.94    156.04 o 
 -16   2   4     8574.14     8469.12    213.86 o 
 -15   2   4     6429.12     6482.77    232.98 o 
 -14   2   4     4482.13     4441.09    161.23 o 
 -13   2   4    31512.09    31455.87    687.09 o 
 -12   2   4     5294.50     5293.63    126.45 o 
 -11   2   4     7543.95     7902.24    148.56 o 
 -10   2   4    41847.10    43237.90    414.54 o 
  -9   2   4    39582.45    39287.80    375.68 o 
  -8   2   4      218.55      428.24     55.58 o 
  -7   2   4   106463.77   109684.30    909.75 o 
  -6   2   4    67912.15    68604.82    583.02 o 
  -5   2   4        0.69       20.10     21.20 o 
  -4   2   4    24184.54    23759.71    239.88 o 
  -3   2   4    91614.82    91515.59    819.97 o 
  -2   2   4     7775.73     7818.77     91.20 o 
  -1   2   4    99242.44   102187.56    815.58 o 
   0   2   4    70670.33    72279.37    583.14 o 
   1   2   4      232.92      294.30     20.29 o 
   2   2   4    66712.56    66737.34    697.03 o 
   3   2   4   105531.14   104713.88   1350.61 o 
   4   2   4     9396.35     9256.80    103.57 o 
   5   2   4    26352.15    26427.77    246.75 o 
   6   2   4    64247.64    62597.55    535.77 o 
   7   2   4     2405.68     2357.08     61.81 o 
   8   2   4    37232.18    36507.11    391.24 o 
   9   2   4    45369.99    44264.99    467.75 o 
  10   2   4    10011.33    10144.00    170.45 o 
  11   2   4     4744.85     4657.17    144.96 o 
  12   2   4    22390.29    21957.96    408.92 o 
  13   2   4     6152.20     5450.70    218.32 o 
  14   2   4     2617.28     2644.87    132.36 o 
  15   2   4     8154.34     8002.30    218.46 o 
 -17   3   4      303.61      279.24     95.45 o 
 -16   3   4        1.32      -64.99     79.84 o 
 -15   3   4        4.87      -12.09     73.25 o 
 -14   3   4     3300.38     3339.69    133.93 o 
 -13   3   4      504.15      359.46     71.84 o 
 -12   3   4     4741.36     4796.09    136.55 o 
 -11   3   4     1101.38     1115.17     67.85 o 
 -10   3   4      870.14      989.36     54.50 o 
  -9   3   4      537.73      570.53     43.11 o 
  -8   3   4    10137.16     9994.82    174.83 o 
  -7   3   4      633.98      617.90     51.14 o 
  -6   3   4    11520.39    11813.66    138.78 o 
  -5   3   4     5525.41     5703.24     82.82 o 
  -4   3   4     4048.69     4170.73     59.53 o 
  -3   3   4      671.31      705.22     30.16 o 
  -2   3   4    29591.65    30438.91    264.90 o 
  -1   3   4     6015.89     6262.45     72.51 o 
   0   3   4     4142.18     4128.75     54.23 o 
   1   3   4     4184.84     4152.72     63.05 o 
   2   3   4     7138.09     7318.98    121.16 o 
   3   3   4      134.40      163.98     16.25 o 
   4   3   4    17551.89    17906.52    174.49 o 
   5   3   4     6387.05     6471.61     87.04 o 
   6   3   4      577.98      613.83     34.56 o 
   7   3   4     1488.52     1406.65     51.05 o 
   8   3   4     6240.19     6253.33    119.44 o 
   9   3   4       39.44       14.88     41.76 o 
  10   3   4     5893.87     6004.60    156.29 o 
  11   3   4      877.87      818.48     79.97 o 
  12   3   4      157.48      194.01     72.14 o 
  13   3   4      507.80      548.28     89.67 o 
  14   3   4     2596.30     2603.05    146.12 o 
  15   3   4       18.06      -19.26     85.70 o 
 -17   4   4     2900.06     2919.72    149.58 o 
 -16   4   4      508.49      471.96     92.28 o 
 -15   4   4    10711.89    10258.97    255.38 o 
 -14   4   4      233.90      241.93     77.87 o 
 -13   4   4    41859.95    40499.99    521.71 o 
 -12   4   4      602.09      692.46     64.92 o 
 -11   4   4     4463.84     4750.86    118.92 o 
 -10   4   4     3054.41     3117.01    103.86 o 
  -9   4   4    68242.34    69278.41    780.59 o 
  -8   4   4      937.41      928.40     46.45 o 
  -7   4   4   101519.65    99909.08    968.28 o 
  -6   4   4      786.92      955.85     47.82 o 
  -5   4   4     2192.89     2508.92     64.30 o 
  -4   4   4      225.50      265.17     23.99 o 
  -3   4   4   140105.02   135448.98   1599.86 o 
  -2   4   4     6723.23     7168.22    101.93 o 
  -1   4   4   105016.52   106244.80    853.07 o 
   0   4   4    10728.12    10740.29    110.05 o 
   1   4   4    14610.77    13949.45    149.01 o 
   2   4   4     1421.61     1440.10     33.65 o 
   3   4   4   151126.44   147955.72   1182.33 o 
   4   4   4    10610.03    10993.11    121.10 o 
   5   4   4    27005.67    26810.05    270.61 o 
   6   4   4      301.75      388.67     30.61 o 
   7   4   4    17183.28    16266.24    208.70 o 
   8   4   4      162.71      205.71     43.37 o 
   9   4   4    50634.38    49456.39    518.14 o 
  10   4   4       15.08       34.44     46.92 o 
  11   4   4     4529.60     4398.75    143.64 o 
  12   4   4      234.54      255.03     73.78 o 
  13   4   4     8872.36     9017.79    218.77 o 
  14   4   4       10.44      -22.02     81.30 o 
  15   4   4    10983.24    10384.34    250.05 o 
 -16   5   4      205.94      254.10     99.10 o 
 -15   5   4     3317.60     3402.93    144.76 o 
 -14   5   4    12792.80    12821.75    251.04 o 
 -13   5   4        2.58       14.14     54.16 o 
 -12   5   4     5945.82     5754.87    138.24 o 
 -11   5   4     6185.81     6147.27    134.77 o 
 -10   5   4     4236.84     4456.66     99.17 o 
  -9   5   4     8524.86     8604.90    132.91 o 
  -8   5   4    28932.78    28848.29    499.63 o 
  -7   5   4      278.40      380.96     35.51 o 
  -6   5   4    13208.78    13601.39    175.75 o 
  -5   5   4    14299.18    14343.27    158.68 o 
  -4   5   4    15072.42    15037.26    163.67 o 
  -3   5   4    15412.58    15539.80    158.82 o 
  -2   5   4    59888.25    60997.83    470.12 o 
  -1   5   4      547.63      537.33     29.25 o 
   0   5   4     4013.19     3952.90     58.35 o 
   1   5   4     9191.31     9268.73    102.32 o 
   2   5   4    32084.70    31881.04    282.66 o 
   3   5   4     1583.58     1570.30     40.79 o 
   4   5   4    27702.26    27922.87    258.52 o 
   5   5   4      892.44      942.63     57.75 o 
   6   5   4       63.74       75.93     34.88 o 
   7   5   4     1597.26     1614.64     81.77 o 
   8   5   4    12635.09    12558.72    185.38 o 
   9   5   4        1.71      -48.99     43.12 o 
  10   5   4     7240.82     7463.85    152.12 o 
  11   5   4      885.71      806.32     69.88 o 
  12   5   4      283.53      321.09     65.76 o 
  13   5   4      498.27      473.79     90.23 o 
  14   5   4     4617.18     4656.65    170.33 o 
 -16   6   4     9725.47    10301.33    346.63 o 
 -15   6   4      732.95      824.02    113.54 o 
 -14   6   4     1139.46     1145.34    113.54 o 
 -13   6   4    17352.83    16614.81    424.78 o 
 -12   6   4    13284.96    12763.80    208.35 o 
 -11   6   4     4878.65     4947.11    126.55 o 
 -10   6   4    38996.57    38168.69    421.59 o 
  -9   6   4    11030.00    10505.32    151.53 o 
  -8   6   4     1518.16     1572.66     59.82 o 
  -7   6   4    42745.83    42628.15    501.21 o 
  -6   6   4    35785.81    34921.79    303.21 o 
  -5   6   4      822.76      803.56     35.58 o 
  -4   6   4    56007.11    53547.93    594.37 o 
  -3   6   4    32341.47    32301.01    294.15 o 
  -2   6   4     2264.24     2469.23     47.51 o 
  -1   6   4    17756.10    17425.38    250.57 o 
   0   6   4    54492.99    55256.38    466.39 o 
   1   6   4     4678.84     5062.72     74.40 o 
   2   6   4    27971.90    28003.67    256.47 o 
   3   6   4    33143.52    32740.29    397.40 o 
   4   6   4     1817.76     1776.49     48.30 o 
   5   6   4    21984.11    22376.72    223.69 o 
   6   6   4    23733.42    23614.17    272.70 o 
   7   6   4     4811.56     5067.26    112.07 o 
   8   6   4     2926.66     2887.45     90.85 o 
   9   6   4    13610.26    13713.50    206.44 o 
  10   6   4     4099.29     4066.42    133.47 o 
  11   6   4     1110.37     1114.28     77.63 o 
  12   6   4     5825.75     5845.99    150.00 o 
  13   6   4     2822.37     2894.24    166.20 o 
  14   6   4      275.26      281.87    146.97 o 
 -16   7   4      211.60      167.03    102.26 o 
 -15   7   4     9907.47     9579.41    342.95 o 
 -14   7   4     1164.16     1280.45    117.20 o 
 -13   7   4      829.71      820.35     88.01 o 
 -12   7   4     3120.91     2931.70    117.81 o 
 -11   7   4    29794.25    29417.12    591.48 o 
 -10   7   4     1252.41     1270.79     79.98 o 
  -9   7   4    28064.51    27054.49    317.31 o 
  -8   7   4     4270.65     4111.50    100.98 o 
  -7   7   4     8128.03     7908.14    133.64 o 
  -6   7   4     4212.09     4211.98     81.29 o 
  -5   7   4    64884.80    63442.03    604.82 o 
  -4   7   4      799.34      792.10     45.39 o 
  -3   7   4    21002.53    20845.98    206.99 o 
  -2   7   4     8226.32     7998.94    174.66 o 
  -1   7   4    19280.58    19322.02    250.01 o 
   0   7   4     3943.43     4044.16     65.42 o 
   1   7   4    49294.07    48482.14    452.34 o 
   2   7   4     2644.09     2729.33     55.54 o 
   3   7   4     2765.53     2668.15     65.76 o 
   4   7   4     3078.21     3224.06     64.85 o 
   5   7   4    12943.93    13013.83    152.13 o 
   6   7   4      296.96      246.17     41.16 o 
   7   7   4    23036.99    23176.17    280.86 o 
   8   7   4      835.94      852.70     67.00 o 
   9   7   4       91.48      179.68     62.22 o 
  10   7   4     2741.31     2746.69    116.54 o 
  11   7   4    12755.30    12640.54    243.30 o 
  12   7   4      614.88      583.29     85.00 o 
  13   7   4     6040.77     5820.67    179.45 o 
  14   7   4      380.62      248.46    114.08 o 
 -15   8   4       91.69       77.16    101.55 o 
 -14   8   4      760.39      681.07    106.42 o 
 -13   8   4        1.26      -83.27     65.98 o 
 -12   8   4     9332.81     9453.33    203.48 o 
 -11   8   4      323.54      433.44     75.57 o 
 -10   8   4    22182.52    21817.52    445.18 o 
  -9   8   4      879.98      941.74     62.37 o 
  -8   8   4      934.23     1058.63     63.73 o 
  -7   8   4        1.02       60.05     38.13 o 
  -6   8   4    21414.93    20881.73    228.90 o 
  -5   8   4     1745.47     1786.43     60.84 o 
  -4   8   4    37939.46    36503.84    377.72 o 
  -3   8   4      182.82      218.31     34.53 o 
  -2   8   4      133.05      184.71     30.32 o 
  -1   8   4       31.94       40.36     24.74 o 
   0   8   4    35720.75    35482.14    300.55 o 
   1   8   4       56.24       38.79     29.67 o 
   2   8   4    20202.78    20217.91    258.83 o 
   3   8   4      280.43      257.36     29.65 o 
   4   8   4     1179.84     1133.20     51.82 o 
   5   8   4     1629.38     1618.49     89.30 o 
   6   8   4    27894.76    27648.34    421.58 o 
   7   8   4      188.97      166.13     53.25 o 
   8   8   4     3565.03     3720.28    192.07 o 
   9   8   4      742.97      817.83     77.26 o 
  10   8   4     4882.25     5084.61    150.99 o 
  11   8   4      140.39      208.23     75.42 o 
  12   8   4     7563.21     8115.49    211.96 o 
  13   8   4        8.67      -82.50     72.19 o 
 -14   9   4     1957.04     2086.59    154.23 o 
 -13   9   4      760.43      710.40     89.20 o 
 -12   9   4     4837.36     4756.92    181.98 o 
 -11   9   4    34961.34    34947.34    485.16 o 
 -10   9   4      818.47      691.04     91.92 o 
  -9   9   4    24828.25    24241.67    590.50 o 
  -8   9   4     6885.06     6545.00    133.87 o 
  -7   9   4     9729.22     9396.17    156.29 o 
  -6   9   4     8104.79     7839.43    126.76 o 
  -5   9   4    72869.75    71021.95    907.58 o 
  -4   9   4     8927.10     9237.82    202.44 o 
  -3   9   4    13534.12    13337.91    185.41 o 
  -2   9   4     7464.91     7892.54    302.01 o 
  -1   9   4    19535.19    20062.95    840.74 o 
   0   9   4     5230.99     5454.41    135.28 o 
   1   9   4    56130.64    54386.39    611.78 o 
   2   9   4     4826.21     4945.71    108.88 o 
   3   9   4     4086.77     3994.59     89.45 o 
   4   9   4    18505.55    18070.10    222.86 o 
   5   9   4    33714.71    32277.35    409.86 o 
   6   9   4       67.63       31.73     48.63 o 
   7   9   4    17353.62    17500.20    296.83 o 
   8   9   4     2700.48     3108.59    156.97 o 
   9   9   4      993.33     1099.84    104.24 o 
  10   9   4     7592.08     7432.66    192.04 o 
  11   9   4    10805.69    11073.27    235.39 o 
  12   9   4        3.66      -78.39     75.62 o 
  13   9   4     3867.72     4194.50    164.51 o 
 -14  10   4      635.47      683.24    115.70 o 
 -13  10   4     2330.78     2503.80    125.83 o 
 -12  10   4      635.19      589.46     87.88 o 
 -11  10   4      354.95      403.95     75.75 o 
 -10  10   4     4275.68     4345.35    138.82 o 
  -9  10   4     3056.36     3021.98    115.40 o 
  -8  10   4     1055.57     1032.65     66.85 o 
  -7  10   4     2183.14     2177.38     82.07 o 
  -6  10   4     1594.79     1622.70     67.03 o 
  -5  10   4      318.68      379.47     49.06 o 
  -4  10   4     7443.06     6989.28    141.89 o 
  -3  10   4    11663.25    11553.71    189.33 o 
  -2  10   4      629.31      752.75     52.65 o 
  -1  10   4     4745.11     4930.35    220.69 o 
   0  10   4     4442.39     4459.50    142.32 o 
   1  10   4      828.26      853.11     57.82 o 
   2  10   4     2921.29     3030.24    158.34 o 
   3  10   4    10115.94    10016.61    170.28 o 
   4  10   4      295.08      398.80     69.75 o 
   5  10   4      526.34      715.55     76.74 o 
   6  10   4     1582.63     1696.68    100.17 o 
   7  10   4       93.83      163.21     58.99 o 
   8  10   4      431.94      487.56     70.96 o 
   9  10   4     3730.86     3717.94    138.85 o 
  10  10   4      708.10      659.13     88.68 o 
  11  10   4      913.79      912.13     98.72 o 
  12  10   4      779.00      905.12    113.83 o 
 -13  11   4        3.56      -31.98     76.72 o 
 -12  11   4    16111.28    16088.09    316.69 o 
 -11  11   4     4252.53     4049.00    143.01 o 
 -10  11   4     3371.66     3577.73    131.17 o 
  -9  11   4     3533.20     3566.42    138.71 o 
  -8  11   4    44978.79    43798.82    728.41 o 
  -7  11   4       74.93       12.58     53.10 o 
  -6  11   4    17422.64    16330.32    472.31 o 
  -5  11   4     7853.22     7735.39    197.87 o 
  -4  11   4    37288.88    36692.71    572.60 o 
  -3  11   4     1954.83     1918.24    113.90 o 
  -2  11   4    47542.11    50491.98   3204.08 o 
  -1  11   4      529.14      561.14     54.68 o 
   0  11   4     6018.50     6170.66    284.26 o 
   1  11   4     1402.06     1448.73    167.94 o 
   2  11   4    31005.58    30408.09    641.46 o 
   3  11   4      413.98      353.05     53.82 o 
   4  11   4    59075.70    57549.55    793.32 o 
   5  11   4      122.42      191.38     68.04 o 
   6  11   4       22.21       16.62     64.30 o 
   7  11   4      981.27     1097.42    121.11 o 
   8  11   4    22549.58    22225.72    665.27 o 
   9  11   4       11.06      -32.04     81.07 o 
  10  11   4    18255.55    18298.82    394.18 o 
  11  11   4     1029.32     1019.47    161.06 o 
 -12  12   4      180.14      304.86     93.81 o 
 -11  12   4       19.73      -54.04     78.76 o 
 -10  12   4       66.82      -30.28    124.98 o 
  -9  12   4      552.18      662.20    138.67 o 
  -8  12   4      567.65      578.23     73.83 o 
  -7  12   4      955.54      991.14     78.68 o 
  -6  12   4      154.51      134.98     52.75 o 
  -5  12   4       15.10      127.49     51.43 o 
  -4  12   4      100.64       69.05     46.81 o 
  -3  12   4     1129.83     1282.32    123.71 o 
  -2  12   4      564.33      513.36     65.46 o 
  -1  12   4     1246.76     1427.31    106.62 o 
   0  12   4       65.67       38.66     45.74 o 
   1  12   4      103.68      185.62     55.30 o 
   2  12   4       45.02      -27.91     48.61 o 
   3  12   4     1563.59     1731.75    110.67 o 
   4  12   4       32.43        2.15     63.80 o 
   5  12   4      782.12      696.10     89.33 o 
   6  12   4       22.09       63.47     71.50 o 
   7  12   4      400.94      367.07     90.22 o 
   8  12   4       12.41        9.64     84.98 o 
   9  12   4      990.33     1159.04    118.54 o 
  10  12   4       28.02       -6.04     91.10 o 
 -11  13   4     3680.01     3563.21    161.70 o 
 -10  13   4     1289.51     1411.74    116.06 o 
  -9  13   4     3780.08     3680.42    152.56 o 
  -8  13   4    26577.04    25498.60    412.13 o 
  -7  13   4     3372.31     3310.64    122.03 o 
  -6  13   4     4185.89     4035.21    162.04 o 
  -5  13   4     7264.38     7278.18    212.17 o 
  -4  13   4    10532.08    10504.75    222.89 o 
  -3  13   4     3210.83     3182.68    364.90 o 
  -2  13   4    38753.34    41466.62   3058.58 o 
  -1  13   4     5314.05     5716.86    433.08 o 
   0  13   4     1176.89     1415.60    136.76 o 
   1  13   4    14984.94    14659.60    474.23 o 
   2  13   4    21592.03    21538.26    815.73 o 
   3  13   4      359.64      387.22     87.62 o 
   4  13   4    22383.14    22316.19   1040.07 o 
   5  13   4     2638.02     2507.80    132.15 o 
   6  13   4      100.81       -5.69     78.80 o 
   7  13   4     9644.99     9796.89    254.44 o 
   8  13   4    15791.04    15813.29    339.35 o 
   9  13   4      866.66      803.35    117.11 o 
  -9  14   4      102.98      157.73     86.70 o 
  -8  14   4      110.09      223.44     85.12 o 
  -7  14   4        1.71        3.28     63.73 o 
  -6  14   4       40.70      125.37     61.75 o 
  -5  14   4      133.17      204.30     58.83 o 
  -4  14   4      126.09      188.64     62.28 o 
  -3  14   4       80.90       99.58     60.51 o 
  -2  14   4       33.61       28.23     58.52 o 
  -1  14   4        0.10       17.47     56.64 o 
   0  14   4      106.59      145.19     56.04 o 
   1  14   4      119.94       49.50     60.14 o 
   2  14   4       78.74      127.68     76.63 o 
   3  14   4       43.51       46.78    164.91 o 
   4  14   4        5.01      -47.00     75.83 o 
   5  14   4        0.68      -53.05     77.96 o 
   6  14   4       57.15      132.29     85.20 o 
   7  14   4       25.07        5.05    138.33 o 
  -8  15   4     1709.77     1737.91    164.98 o 
  -7  15   4     3416.21     3294.85    132.93 o 
  -6  15   4      349.83      452.40     74.41 o 
  -5  15   4    25356.79    25692.95    689.46 o 
  -4  15   4      689.57      709.79     70.82 o 
  -3  15   4     4906.50     5658.67    378.47 o 
  -2  15   4     1717.58     1755.05    178.35 o 
  -1  15   4    15746.97    17130.54   1262.32 o 
   0  15   4        6.99       79.35     63.38 o 
   1  15   4    28181.30    30509.22   5350.38 o 
   2  15   4     1139.27     1190.61    118.94 o 
   3  15   4      435.57      479.77     95.20 o 
   4  15   4      942.75      898.50    122.32 o 
   5  15   4    13919.32    14128.70    322.70 o 
   6  15   4       35.90      -14.43     92.70 o 
  -5  16   4       97.70       89.55     91.20 o 
  -4  16   4      944.73     1295.11    149.08 o 
  -3  16   4        1.06      -45.23     61.94 o 
  -2  16   4       92.82      163.93     70.98 o 
  -1  16   4      320.16      379.74     81.01 o 
   0  16   4     1688.35     1925.50    155.59 o 
   1  16   4       45.49       30.38     88.62 o 
   2  16   4      868.68     1153.32    124.75 o 
   3  16   4       43.71       14.73     90.14 o 
 -17   0   5      350.64      169.40    136.67 o 
 -15   0   5        1.45      -36.55    104.37 o 
 -13   0   5      698.23      769.06    286.73 o 
 -11   0   5      878.88      750.84    103.40 o 
  -9   0   5       90.32       84.37     44.45 o 
  -7   0   5     1855.04     1971.21    195.10 o 
  -5   0   5      478.04      584.04     60.90 o 
  -3   0   5       64.19       -0.04     32.16 o 
  -1   0   5      700.28      601.94     36.76 o 
   1   0   5      353.99      336.72     38.11 o 
   3   0   5        2.92      -17.45     20.22 o 
   5   0   5       68.61      -24.53     49.34 o 
   7   0   5       54.74       57.69     39.24 o 
   9   0   5       50.37      -53.40     74.94 o 
  11   0   5       47.51      -91.09    148.67 o 
  13   0   5        0.06      -63.10     97.84 o 
  15   0   5        1.61     -178.72    121.40 o 
 -17   1   5     9989.63    10184.12    246.36 o 
 -16   1   5     1197.12     1090.34    109.03 o 
 -15   1   5      314.78      451.13     90.85 o 
 -14   1   5    14281.47    14574.49    273.42 o 
 -13   1   5    27026.06    27836.33    611.92 o 
 -12   1   5      608.01      609.88     75.86 o 
 -11   1   5    59934.08    63674.16    922.32 o 
 -10   1   5    18094.76    18490.04    241.87 o 
  -9   1   5     4055.39     4168.05     96.55 o 
  -8   1   5    20540.21    21305.47    224.38 o 
  -7   1   5   170698.48   172438.59   1396.58 o 
  -6   1   5     1776.83     1854.45     54.08 o 
  -5   1   5   105103.46   102398.54    919.44 o 
  -4   1   5    56524.35    55500.41    459.80 o 
  -3   1   5    10789.83    11500.99    189.74 o 
  -2   1   5    64801.57    67406.63    597.73 o 
  -1   1   5   475325.72   436430.13   3450.30 o 
   0   1   5    12454.95    13183.27    218.52 o 
   1   1   5    48155.16    48069.10    681.37 o 
   2   1   5    67160.56    67333.23    761.10 o 
   3   1   5    12885.89    12742.60    366.09 o 
   4   1   5     9586.12     9889.47    127.88 o 
   5   1   5   219361.72   209529.95   1670.13 o 
   6   1   5    15986.49    15912.66    170.04 o 
   7   1   5    17245.69    16955.67    234.14 o 
   8   1   5    15111.71    14469.77    233.46 o 
   9   1   5    34680.66    34741.00    497.96 o 
  10   1   5      472.42      453.96     69.03 o 
  11   1   5    16403.58    16792.65    286.28 o 
  12   1   5     1237.93     1229.90     97.54 o 
  13   1   5     2630.17     2639.26    132.38 o 
  14   1   5     1654.39     1380.63    112.23 o 
  15   1   5     6490.56     6432.31    238.85 o 
 -17   2   5       32.81       11.80     99.56 o 
 -16   2   5       35.25       -1.04     80.16 o 
 -15   2   5      941.27      947.67     99.91 o 
 -14   2   5     1525.72     1397.62    105.31 o 
 -13   2   5     1958.87     2015.95    108.62 o 
 -12   2   5     2617.81     2669.21    143.42 o 
 -11   2   5       32.46       -7.86     52.77 o 
 -10   2   5       23.09       39.48     41.73 o 
  -9   2   5     4106.79     4287.79    134.56 o 
  -8   2   5     5781.00     5870.32     95.22 o 
  -7   2   5     4175.24     4186.08     87.57 o 
  -6   2   5     6931.07     7005.47    133.98 o 
  -5   2   5      419.35      464.74     31.13 o 
  -4   2   5      901.93      984.13     37.63 o 
  -3   2   5     4293.25     4229.16     80.51 o 
  -2   2   5     5790.14     5904.19     72.57 o 
  -1   2   5     4955.73     5138.67     64.80 o 
   0   2   5     5123.98     5132.55     63.44 o 
   1   2   5     1246.38     1326.26     54.69 o 
   2   2   5       81.39      113.22     19.30 o 
   3   2   5     5441.75     5604.59     85.07 o 
   4   2   5     3194.66     3309.51     68.70 o 
   5   2   5      270.41      338.00     26.02 o 
   6   2   5     2380.16     2370.63     68.76 o 
   7   2   5     1439.90     1465.47     83.57 o 
   8   2   5       98.47       49.79     38.54 o 
   9   2   5     2301.31     2143.92    100.01 o 
  10   2   5     1478.49     1518.15     92.81 o 
  11   2   5      110.83      109.50     66.01 o 
  12   2   5      314.38      346.04     77.45 o 
  13   2   5      932.60     1024.81    158.15 o 
  14   2   5        9.59      -71.64     77.24 o 
  15   2   5      166.86      279.05     95.30 o 
 -17   3   5      662.65      761.83    104.46 o 
 -16   3   5    10051.88     9650.14    252.44 o 
 -15   3   5       56.43        1.69     75.06 o 
 -14   3   5    27330.87    27386.64    404.11 o 
 -13   3   5     3687.87     3534.08    134.55 o 
 -12   3   5      809.89      919.54     83.10 o 
 -11   3   5     7091.77     6837.22    140.35 o 
 -10   3   5    51182.55    51582.52    600.08 o 
  -9   3   5     2174.44     2259.11     71.16 o 
  -8   3   5    57195.95    56379.96    505.60 o 
  -7   3   5     7743.78     6818.59    134.35 o 
  -6   3   5      103.13      119.19     32.83 o 
  -5   3   5    53617.77    54549.52    429.93 o 
  -4   3   5   162927.45   161054.45   1317.53 o 
  -3   3   5     2083.07     2199.47     48.85 o 
  -2   3   5    51427.05    52918.02    442.08 o 
  -1   3   5    44810.21    45831.32    385.15 o 
   0   3   5    21452.38    21928.54    198.42 o 
   1   3   5    49406.34    50039.52    467.20 o 
   2   3   5   117026.59   116756.67   1043.31 o 
   3   3   5     1315.67     1237.13     43.41 o 
   4   3   5    24936.77    25066.06    280.14 o 
   5   3   5    25225.22    25421.29    276.20 o 
   6   3   5    24466.32    23801.25    269.28 o 
   7   3   5     9895.70     9594.67    148.32 o 
   8   3   5    55978.76    55149.44    559.41 o 
   9   3   5      949.28      995.08     62.75 o 
  10   3   5     3263.72     3149.52    122.86 o 
  11   3   5     3779.51     3579.42    136.51 o 
  12   3   5    14982.70    14516.44    277.26 o 
  13   3   5      461.87      440.61     92.27 o 
  14   3   5    12303.43    12111.93    267.46 o 
 -17   4   5      354.08      374.88     96.59 o 
 -16   4   5      740.65      634.11     99.63 o 
 -15   4   5     7440.88     7501.75    325.49 o 
 -14   4   5      678.22      678.83     86.45 o 
 -13   4   5     4201.23     4249.16    196.33 o 
 -12   4   5       19.09       19.49     60.33 o 
 -11   4   5     2783.28     2818.13     96.60 o 
 -10   4   5     1925.08     1990.50    153.70 o 
  -9   4   5    25958.70    26536.73    310.94 o 
  -8   4   5      765.88      738.74     43.10 o 
  -7   4   5     4625.78     4514.65    143.24 o 
  -6   4   5      840.40      912.28     40.83 o 
  -5   4   5    19907.39    20508.07    188.83 o 
  -4   4   5      617.67      639.27     35.67 o 
  -3   4   5    29775.81    29797.85    246.79 o 
  -2   4   5     2946.52     3026.35     80.43 o 
  -1   4   5      881.85     1018.20     61.96 o 
   0   4   5     1576.45     1610.24     40.57 o 
   1   4   5    26189.39    26250.77    235.61 o 
   2   4   5      171.04      166.31     18.12 o 
   3   4   5    25043.21    25516.74    234.42 o 
   4   4   5     1219.66     1299.54     47.01 o 
   5   4   5     1546.70     1658.89     57.75 o 
   6   4   5      182.65      157.16     36.14 o 
   7   4   5    14316.49    13871.47    190.39 o 
   8   4   5      198.18      198.66     45.57 o 
   9   4   5     5409.72     5361.27    121.55 o 
  10   4   5       52.38       53.31     50.39 o 
  11   4   5      838.85      937.97     87.67 o 
  12   4   5        6.01       -5.33     70.14 o 
  13   4   5     4729.72     4726.85    166.83 o 
  14   4   5       12.24       23.10     85.98 o 
 -16   5   5     5549.22     5645.58    205.24 o 
 -15   5   5      889.90      959.85    101.17 o 
 -14   5   5    26814.82    26143.05    395.83 o 
 -13   5   5     5045.78     4681.05    171.67 o 
 -12   5   5      375.99      356.57     72.70 o 
 -11   5   5    11390.84    10838.30    297.53 o 
 -10   5   5    26511.47    26575.04    578.02 o 
  -9   5   5      640.60      670.61     66.78 o 
  -8   5   5    41355.93    39916.20    840.06 o 
  -7   5   5     3610.33     3554.06     77.11 o 
  -6   5   5      452.24      693.30     42.75 o 
  -5   5   5    21718.61    22759.85    251.61 o 
  -4   5   5    87473.09    85986.73    714.52 o 
  -3   5   5      434.66      505.96     38.66 o 
  -2   5   5    70391.49    71282.80    668.88 o 
  -1   5   5    22365.01    22489.31    210.47 o 
   0   5   5    21515.67    21725.35    203.24 o 
   1   5   5     3890.73     3792.45     62.28 o 
   2   5   5    96484.90    96125.59    784.58 o 
   3   5   5     6060.72     5862.74     99.76 o 
   4   5   5    11194.44    11379.52    128.54 o 
   5   5   5     8662.26     8806.19    132.72 o 
   6   5   5    18679.94    18262.51    224.74 o 
   7   5   5      629.30      676.48     52.35 o 
   8   5   5    35693.07    35750.83    396.30 o 
   9   5   5     4688.44     4523.68    114.72 o 
  10   5   5     1541.35     1498.80     78.75 o 
  11   5   5     4198.44     4158.61    147.65 o 
  12   5   5    11688.70    11461.53    300.29 o 
  13   5   5      126.60       97.18     79.17 o 
  14   5   5     7680.98     7492.70    220.32 o 
 -16   6   5     5293.40     5148.32    207.63 o 
 -15   6   5     4240.59     4184.32    204.87 o 
 -14   6   5       38.82      -51.09     82.31 o 
 -13   6   5     5359.00     5469.87    186.44 o 
 -12   6   5    11581.82    11082.16    304.83 o 
 -11   6   5     3236.87     2872.53    100.57 o 
 -10   6   5    14438.12    14115.82    209.57 o 
  -9   6   5    19105.01    18811.30    454.88 o 
  -8   6   5     1505.64     1538.09     58.67 o 
  -7   6   5     3695.52     3644.12     80.48 o 
  -6   6   5    27297.75    27120.42    247.79 o 
  -5   6   5    12328.88    12784.85    190.63 o 
  -4   6   5     9879.65     9330.55    116.86 o 
  -3   6   5    20519.76    20660.67    288.51 o 
  -2   6   5     5924.85     5914.94     77.33 o 
  -1   6   5      444.77      466.42     32.01 o 
   0   6   5    31363.40    31243.60    281.79 o 
   1   6   5     8402.13     8416.34    101.91 o 
   2   6   5     1330.36     1402.15     54.84 o 
   3   6   5    18493.74    18797.85    189.29 o 
   4   6   5    21469.88    21215.04    242.65 o 
   5   6   5        7.71        9.25     31.64 o 
   6   6   5    12190.12    12346.52    175.65 o 
   7   6   5    13464.12    13446.95    191.31 o 
   8   6   5     1772.68     1860.24     79.83 o 
   9   6   5     3765.58     3733.58    107.56 o 
  10   6   5     8546.06     8333.98    170.28 o 
  11   6   5     1233.52     1153.27     81.34 o 
  12   6   5     2953.93     2869.49    136.90 o 
  13   6   5     2607.25     2474.86    158.14 o 
  14   6   5      829.11      894.28    128.05 o 
 -16   7   5       67.13      -40.50     99.17 o 
 -15   7   5      700.38      818.00    119.14 o 
 -14   7   5     2538.19     2449.45    143.90 o 
 -13   7   5    10547.63    10855.26    271.70 o 
 -12   7   5     1273.42     1346.91     91.27 o 
 -11   7   5    22844.12    22688.47    477.03 o 
 -10   7   5      991.72      940.34     76.12 o 
  -9   7   5      274.77      265.13     54.03 o 
  -8   7   5     3514.78     3522.66     94.32 o 
  -7   7   5    36673.28    36563.25    537.05 o 
  -6   7   5     1647.81     1623.86     51.67 o 
  -5   7   5    18983.25    18345.87    299.93 o 
  -4   7   5     3658.39     3485.23     68.66 o 
  -3   7   5     3061.46     3377.76     62.49 o 
  -2   7   5     1064.99      933.97     34.70 o 
  -1   7   5    44625.38    44379.48    389.89 o 
   0   7   5     2138.73     2238.56     51.90 o 
   1   7   5     4905.62     4755.90     74.11 o 
   2   7   5     4868.41     4900.29     76.97 o 
   3   7   5     8894.72     9065.78    148.60 o 
   4   7   5     1052.73     1115.14     54.33 o 
   5   7   5    22788.07    22820.67    267.01 o 
   6   7   5      298.17      347.08     44.43 o 
   7   7   5     3407.44     3514.99     96.84 o 
   8   7   5     1562.40     1646.45     88.09 o 
   9   7   5     8728.25     8528.15    194.46 o 
  10   7   5      530.41      456.20     75.94 o 
  11   7   5    13912.95    14015.10    262.35 o 
  12   7   5     1545.63     1563.19    137.79 o 
  13   7   5      113.63      228.89    103.60 o 
 -15   8   5       59.23     -134.62     89.74 o 
 -14   8   5     1545.76     1430.37    124.51 o 
 -13   8   5       20.55       68.18     81.72 o 
 -12   8   5    25804.03    26091.71    426.78 o 
 -11   8   5       98.61      140.89     61.14 o 
 -10   8   5    11917.31    11598.29    211.78 o 
  -9   8   5      107.91      154.20     54.79 o 
  -8   8   5     7586.02     7664.18    140.88 o 
  -7   8   5       40.16       59.62     36.12 o 
  -6   8   5    50432.32    49118.80    450.12 o 
  -5   8   5      161.36      170.82     38.91 o 
  -4   8   5     8260.94     8258.45    132.10 o 
  -3   8   5       25.37      120.06     30.60 o 
  -2   8   5    39871.25    41516.25   1473.35 o 
  -1   8   5      984.29     1140.41     44.25 o 
   0   8   5    43879.77    43625.77    614.50 o 
   1   8   5      387.20      442.68     31.82 o 
   2   8   5      102.82      145.70     28.27 o 
   3   8   5     1598.71     1693.77     52.38 o 
   4   8   5    43542.90    43976.50    511.07 o 
   5   8   5     2257.02     2083.94     87.44 o 
   6   8   5    22161.43    22480.92    314.09 o 
   7   8   5      290.24      352.27     60.79 o 
   8   8   5     4631.68     4730.49    138.19 o 
   9   8   5      700.43      780.64    108.10 o 
  10   8   5    19375.98    19583.62    320.29 o 
  11   8   5      227.47      190.27     88.50 o 
  12   8   5     4960.75     5021.18    215.65 o 
  13   8   5       58.39      -16.61    100.55 o 
 -14   9   5      749.96      807.29    126.41 o 
 -13   9   5     2784.69     2778.17    211.01 o 
 -12   9   5      182.00      264.00     73.19 o 
 -11   9   5    11395.67    11267.34    222.99 o 
 -10   9   5     5722.06     5568.44    148.27 o 
  -9   9   5       75.19       40.23     53.72 o 
  -8   9   5     1595.89     1649.85     84.87 o 
  -7   9   5     7350.59     6950.41    186.80 o 
  -6   9   5     1198.82     1184.59     57.45 o 
  -5   9   5     8719.90     8519.63    139.86 o 
  -4   9   5     7707.55     7852.16    135.03 o 
  -3   9   5       26.40       33.69     32.72 o 
  -2   9   5      811.65      822.72     51.00 o 
  -1   9   5    12253.94    12557.15    428.02 o 
   0   9   5       93.14      108.22     38.91 o 
   1   9   5     5979.41     6102.99    142.48 o 
   2   9   5     6784.66     6835.47    289.02 o 
   3   9   5     2342.84     2387.71     89.42 o 
   4   9   5     1788.06     1923.24    106.42 o 
   5   9   5    12943.46    12767.05    216.24 o 
   6   9   5      539.45      570.96     94.37 o 
   7   9   5     1046.86     1089.20     89.84 o 
   8   9   5     2424.64     2681.81    112.36 o 
   9   9   5     4307.22     4163.60    139.98 o 
  10   9   5      686.93      640.26     86.21 o 
  11   9   5     4386.21     4516.00    159.09 o 
  12   9   5      299.67      240.30     85.04 o 
 -14  10   5      477.62      473.81    157.45 o 
 -13  10   5     6156.81     6373.13    214.95 o 
 -12  10   5    11057.98    10914.00    251.93 o 
 -11  10   5     7326.32     7514.38    181.97 o 
 -10  10   5     7701.25     7028.99    284.78 o 
  -9  10   5    14242.82    14676.57    245.62 o 
  -8  10   5     1915.74     2073.73     94.13 o 
  -7  10   5    22427.25    21764.15    308.63 o 
  -6  10   5    25952.93    24563.86    269.93 o 
  -5  10   5    19415.28    19123.47    401.41 o 
  -4  10   5     4411.03     4357.34    112.85 o 
  -3  10   5    75688.98    79217.16   4988.24 o 
  -2  10   5    12610.78    13488.66    883.73 o 
  -1  10   5     1589.83     1682.18     69.20 o 
   0  10   5    23241.55    23166.80    451.84 o 
   1  10   5    31729.78    31060.02    523.02 o 
   2  10   5      107.62      134.32     45.72 o 
   3  10   5    50852.42    49754.23    828.73 o 
   4  10   5    21845.56    21543.43    524.84 o 
   5  10   5     3647.96     3712.84    169.49 o 
   6  10   5     5486.53     5368.01    178.02 o 
   7  10   5     7653.03     7615.05    175.61 o 
   8  10   5     2036.78     1998.74    106.40 o 
   9  10   5    14384.87    14251.10    265.26 o 
  10  10   5     9384.35     9985.17    335.48 o 
  11  10   5      351.49      321.76     86.06 o 
 -13  11   5        5.57      -94.44     89.17 o 
 -12  11   5        1.03       18.71     72.85 o 
 -11  11   5     1086.67     1082.84     92.98 o 
 -10  11   5     3486.56     3528.08    132.75 o 
  -9  11   5      869.10     1002.63     93.86 o 
  -8  11   5     2282.04     2353.61    113.03 o 
  -7  11   5       46.69       22.09     48.47 o 
  -6  11   5      629.98      554.70     59.43 o 
  -5  11   5     1023.15      938.19     64.33 o 
  -4  11   5     5055.35     5640.43    442.13 o 
  -3  11   5      123.02      138.83     47.64 o 
  -2  11   5     1341.90     1435.25    111.85 o 
  -1  11   5       46.13       89.26     43.42 o 
   0  11   5      345.46      478.31     55.29 o 
   1  11   5      131.74      123.94     47.09 o 
   2  11   5     4659.43     5038.42    159.78 o 
   3  11   5        9.29      -25.64     59.74 o 
   4  11   5      994.11      952.45     88.28 o 
   5  11   5       77.94       22.11     65.78 o 
   6  11   5      323.70      368.25     81.10 o 
   7  11   5       27.45       64.73     74.13 o 
   8  11   5     2681.92     2752.98    178.64 o 
   9  11   5       76.37      177.78     89.85 o 
  10  11   5      350.58      533.16    105.26 o 
 -12  12   5      566.60      747.25    103.58 o 
 -11  12   5     6035.75     6031.25    192.51 o 
 -10  12   5       50.87       19.70     76.45 o 
  -9  12   5    31876.67    31132.74    472.34 o 
  -8  12   5     1646.55     1869.58    149.18 o 
  -7  12   5     5556.37     5446.56    132.90 o 
  -6  12   5     2031.91     2122.79    129.21 o 
  -5  12   5    23545.54    23343.20    482.65 o 
  -4  12   5      277.75      270.42     57.34 o 
  -3  12   5    52413.78    56691.29   4627.03 o 
  -2  12   5     3431.45     3608.71    233.07 o 
  -1  12   5     1560.68     1646.40    153.19 o 
   0  12   5     1372.40     1342.90     77.04 o 
   1  12   5    36224.62    36808.49   1607.41 o 
   2  12   5      359.69      360.43     77.98 o 
   3  12   5    37682.51    36924.26    652.80 o 
   4  12   5      261.89      242.33     95.90 o 
   5  12   5       16.12        5.64     73.37 o 
   6  12   5     1999.64     2120.93    127.37 o 
   7  12   5    30834.48    31349.40    541.02 o 
   8  12   5       16.33       68.93     85.37 o 
   9  12   5    10097.88    10363.96    268.66 o 
 -11  13   5       21.80      151.93     86.15 o 
 -10  13   5       20.26      104.52     85.29 o 
  -9  13   5      323.07      470.65     89.87 o 
  -8  13   5      203.98      133.65    106.37 o 
  -7  13   5      149.76       95.18     65.99 o 
  -6  13   5       30.49       16.62     56.11 o 
  -5  13   5       62.65       70.85     53.22 o 
  -4  13   5       44.69      151.71     57.58 o 
  -3  13   5      225.26      287.71     61.37 o 
  -2  13   5      183.57      268.13     60.33 o 
  -1  13   5       50.98      176.25     55.51 o 
   0  13   5        3.40      -41.43     52.75 o 
   1  13   5        8.65       40.80     73.12 o 
   2  13   5       72.52      181.70     79.41 o 
   3  13   5       48.72      -45.47     69.40 o 
   4  13   5       95.35       92.67     76.75 o 
   5  13   5        1.82        3.09     77.34 o 
   6  13   5        6.83       -4.73     77.37 o 
   7  13   5        5.80       46.48     85.46 o 
   8  13   5       60.98      233.21    149.41 o 
  -9  14   5    10580.33    11167.76    258.99 o 
  -8  14   5     6173.40     6298.16    191.88 o 
  -7  14   5     2187.56     2150.86    111.41 o 
  -6  14   5    22266.63    23107.19    992.51 o 
  -5  14   5     4552.91     4991.03    357.48 o 
  -4  14   5     3263.74     3396.40    220.32 o 
  -3  14   5    16385.75    18063.60   1543.55 o 
  -2  14   5    12724.75    13747.56   1288.97 o 
  -1  14   5     1823.14     1823.65    252.08 o 
   0  14   5    26453.51    27479.08   1529.72 o 
   1  14   5    12591.06    12832.42    738.59 o 
   2  14   5     1109.20     1008.05    108.39 o 
   3  14   5    11125.05    11078.70    485.43 o 
   4  14   5    12904.65    13040.09    296.73 o 
   5  14   5       75.48        1.90     82.78 o 
   6  14   5    13368.39    13017.97    579.91 o 
   7  14   5     6446.47     6205.94    217.88 o 
  -7  15   5      365.96      574.79     96.75 o 
  -6  15   5      265.03      123.23     79.42 o 
  -5  15   5      776.92     1157.52     96.84 o 
  -4  15   5      122.58      113.25     64.94 o 
  -3  15   5       14.35      156.69     66.73 o 
  -2  15   5       37.52       76.46     65.40 o 
  -1  15   5     1152.77     1430.83     97.59 o 
   0  15   5      123.66      284.53    159.35 o 
   1  15   5      303.52      560.36    101.25 o 
   2  15   5       49.89      138.24     90.74 o 
   3  15   5      154.00      150.40     88.97 o 
   4  15   5        1.32      -45.84     87.34 o 
   5  15   5      654.31      770.12    117.26 o 
  -4  16   5      664.04      777.11     84.45 o 
  -3  16   5       75.78       69.30     68.13 o 
  -2  16   5    10680.72    11340.18    916.27 o 
  -1  16   5      140.80        5.32     95.24 o 
   0  16   5    16184.80    18160.17   2442.95 o 
   1  16   5      112.11      166.98    119.53 o 
   2  16   5      360.12      510.16    111.07 o 
 -16   0   6      117.29       54.69    127.35 o 
 -14   0   6    75843.52    76698.60   1672.80 o 
 -12   0   6    23430.69    23784.29    624.24 o 
 -10   0   6      996.75     1231.53    140.82 o 
  -8   0   6   150468.42   155414.34   2718.03 o 
  -6   0   6    89323.63    86238.16   1603.08 o 
  -4   0   6     7352.52     7091.80    169.03 o 
  -2   0   6   273576.63   271677.13   3021.07 o 
   0   0   6    29249.23    30019.37    368.42 o 
   2   0   6    23330.39    22759.37    391.25 o 
   4   0   6    76424.33    72108.68   1575.84 o 
   6   0   6    17334.24    16751.92    347.26 o 
   8   0   6    21471.59    20795.26    738.29 o 
  10   0   6    26372.84    25324.41    527.20 o 
  12   0   6     2235.90     2250.79    441.86 o 
  14   0   6    21012.63    20427.94    746.60 o 
 -17   1   6        7.41      -89.00     87.29 o 
 -16   1   6       66.66      -16.76     81.51 o 
 -15   1   6      555.95      631.53     98.20 o 
 -14   1   6     1772.81     1641.26    124.89 o 
 -13   1   6      580.27      625.58     99.70 o 
 -12   1   6      532.45      399.47     73.76 o 
 -11   1   6        1.12       -6.43     57.70 o 
 -10   1   6      511.33      518.90     64.92 o 
  -9   1   6     1782.36     1961.94     88.69 o 
  -8   1   6     2674.32     2761.29     76.63 o 
  -7   1   6     1655.21     1777.30     99.85 o 
  -6   1   6      695.77      622.75     33.69 o 
  -5   1   6       77.47       78.23     20.38 o 
  -4   1   6     1297.59     1368.90     53.87 o 
  -3   1   6     1404.86     1520.68     42.94 o 
  -2   1   6     4104.85     4361.34     61.07 o 
  -1   1   6     3013.68     3077.41     50.18 o 
   0   1   6       94.19      134.00     16.39 o 
   1   1   6      288.17      288.31     22.89 o 
   2   1   6     1366.98     1467.58     41.02 o 
   3   1   6     1023.63     1085.63     62.51 o 
   4   1   6      284.87      316.43     50.67 o 
   5   1   6      844.89      856.42     41.90 o 
   6   1   6      212.36      181.52     33.70 o 
   7   1   6      217.80      238.73     50.13 o 
   8   1   6      261.84      137.64     57.18 o 
   9   1   6      526.12      553.52     66.85 o 
  10   1   6       11.05      -85.67     57.11 o 
  11   1   6        4.64      -43.91     62.60 o 
  12   1   6       51.40       10.88     72.64 o 
  13   1   6       14.35        7.74     77.10 o 
  14   1   6        9.90     -110.48     80.62 o 
 -17   2   6    10197.16     9979.17    250.63 o 
 -16   2   6      115.54       39.25     84.27 o 
 -15   2   6    16803.96    16716.95    308.01 o 
 -14   2   6    27538.13    27815.77    413.56 o 
 -13   2   6      626.75      629.89     82.46 o 
 -12   2   6    46560.90    47534.22    588.65 o 
 -11   2   6    40300.95    40247.44    509.93 o 
 -10   2   6     6026.31     6189.87    154.01 o 
  -9   2   6    31212.33    32329.92    359.42 o 
  -8   2   6    96840.11    95961.45   1177.48 o 
  -7   2   6    10999.54    11417.13    158.00 o 
  -6   2   6    64187.02    64682.46    670.68 o 
  -5   2   6    96483.62    95350.69    775.51 o 
  -4   2   6    16173.42    16142.76    181.64 o 
  -3   2   6     9847.81     9430.54    120.99 o 
  -2   2   6    90316.56    89710.10    728.44 o 
  -1   2   6    10920.17    10732.64    113.05 o 
   0   2   6    49736.99    49707.68    416.07 o 
   1   2   6    86544.64    85920.93    778.32 o 
   2   2   6     4246.93     4259.06     72.34 o 
   3   2   6     7586.13     7923.97    110.27 o 
   4   2   6    59579.93    61314.37    582.54 o 
   5   2   6    16505.05    15758.96    192.10 o 
   6   2   6     7213.45     7235.45    119.95 o 
   7   2   6    33979.87    33229.72    460.05 o 
   8   2   6     8002.02     7828.38    256.04 o 
   9   2   6     2817.04     2701.07    110.18 o 
  10   2   6    15153.98    14958.49    344.61 o 
  11   2   6    12220.80    12307.71    264.71 o 
  12   2   6      101.01      128.16     75.58 o 
  13   2   6     8386.35     7890.45    228.23 o 
  14   2   6     4980.60     4758.20    175.04 o 
 -17   3   6      206.67       26.00    101.56 o 
 -16   3   6     2539.52     2597.63    142.35 o 
 -15   3   6     1778.85     1780.73    123.96 o 
 -14   3   6     2641.51     2637.78    128.97 o 
 -13   3   6     1551.12     1614.03    105.28 o 
 -12   3   6      840.27      777.70     83.03 o 
 -11   3   6      146.17      138.72     63.12 o 
 -10   3   6     9864.52    10390.88    201.43 o 
  -9   3   6     4283.00     4150.49    170.41 o 
  -8   3   6     2762.58     2640.66     78.64 o 
  -7   3   6     3277.90     3236.60     80.95 o 
  -6   3   6     6267.96     6188.30    107.62 o 
  -5   3   6       28.09       60.22     20.78 o 
  -4   3   6    22198.32    22918.97    218.31 o 
  -3   3   6     4343.20     4301.61     93.54 o 
  -2   3   6      384.12      390.28     26.29 o 
  -1   3   6     3348.76     3516.98     57.45 o 
   0   3   6    13348.21    13537.40    136.95 o 
   1   3   6      114.72      122.34     22.65 o 
   2   3   6     8304.65     8336.41    113.31 o 
   3   3   6     3333.49     3373.96     69.83 o 
   4   3   6      678.90      731.57     39.65 o 
   5   3   6       28.37       -6.83     29.37 o 
   6   3   6     8297.01     8433.38    134.16 o 
   7   3   6       12.18      -53.78     35.85 o 
   8   3   6     2965.86     2993.54     89.66 o 
   9   3   6      269.66      221.85     62.33 o 
  10   3   6     1036.24     1057.28     86.60 o 
  11   3   6       50.59      146.65     70.32 o 
  12   3   6     2701.66     3051.14    137.04 o 
  13   3   6       43.89       -9.38     79.74 o 
  14   3   6      277.44      329.75     97.14 o 
 -17   4   6     8695.05     8144.80    227.89 o 
 -16   4   6        7.57       10.85     86.77 o 
 -15   4   6    20256.26    20368.19    347.85 o 
 -14   4   6      166.48       35.56     71.68 o 
 -13   4   6       16.77      -95.97     63.98 o 
 -12   4   6       83.03      156.80     64.71 o 
 -11   4   6    40586.65    41464.50    544.35 o 
 -10   4   6      128.50      145.41     44.93 o 
  -9   4   6    40914.19    39880.52    486.39 o 
  -8   4   6      823.10      834.29     52.74 o 
  -7   4   6     7148.96     7371.39    110.08 o 
  -6   4   6    15285.72    16147.36    205.41 o 
  -5   4   6   112826.16   114448.13   2048.09 o 
  -4   4   6     2910.63     2798.75     57.79 o 
  -3   4   6    26315.55    25148.99    245.15 o 
  -2   4   6      862.39      908.18     33.30 o 
  -1   4   6    23121.66    22505.56    210.61 o 
   0   4   6     4761.66     4836.69     68.73 o 
   1   4   6   126793.20   126232.02   1016.59 o 
   2   4   6     3651.83     3741.49     89.92 o 
   3   4   6    17133.53    17628.83    202.85 o 
   4   4   6       98.55      108.59     37.56 o 
   5   4   6    53029.60    53258.72    525.04 o 
   6   4   6       80.90       50.04     36.70 o 
   7   4   6    50746.73    50460.27    516.20 o 
   8   4   6     1373.31     1362.67     67.74 o 
   9   4   6      523.49      630.52     98.98 o 
  10   4   6      392.59      309.75     71.56 o 
  11   4   6    18109.68    18329.11    314.07 o 
  12   4   6       50.21       51.83     74.71 o 
  13   4   6    12848.51    12806.88    273.53 o 
  14   4   6        8.51      145.75     90.33 o 
 -16   5   6     5932.55     6351.28    227.98 o 
 -15   5   6      145.54       64.79     81.78 o 
 -14   5   6     2127.80     2121.07    122.32 o 
 -13   5   6     1773.80     1817.67    109.07 o 
 -12   5   6     5398.28     5309.75    158.53 o 
 -11   5   6     2739.03     2739.21    114.71 o 
 -10   5   6    13870.97    13830.09    206.03 o 
  -9   5   6      123.09       77.65     40.42 o 
  -8   5   6     1183.40     1213.47     61.41 o 
  -7   5   6     3387.80     3367.90     76.22 o 
  -6   5   6    11284.11    11568.30    150.12 o 
  -5   5   6     3571.34     4132.26    115.07 o 
  -4   5   6    32181.64    33022.25    406.11 o 
  -3   5   6     3804.81     3847.21     67.74 o 
  -2   5   6      406.93      496.88     29.04 o 
  -1   5   6    12977.83    13075.79    139.30 o 
   0   5   6    37087.59    37860.58    333.53 o 
   1   5   6       68.50       97.56     20.97 o 
   2   5   6    18668.48    18358.01    181.40 o 
   3   5   6    10131.57     9897.24    157.46 o 
   4   5   6     2139.54     2119.13     89.40 o 
   5   5   6     3429.19     3324.10     83.73 o 
   6   5   6    17201.22    17188.79    219.58 o 
   7   5   6      155.20       69.60     42.65 o 
   8   5   6     5942.67     6058.88    127.43 o 
   9   5   6     3996.74     3866.80    108.91 o 
  10   5   6     1604.87     1628.49    102.08 o 
  11   5   6     1464.09     1305.04    100.60 o 
  12   5   6     6900.86     7035.81    196.21 o 
  13   5   6      221.98      226.35     85.65 o 
 -16   6   6      152.06      119.49    108.70 o 
 -15   6   6     6860.14     6960.77    474.29 o 
 -14   6   6     7037.91     6883.92    268.52 o 
 -13   6   6     1083.20     1145.79    228.49 o 
 -12   6   6     8094.93     7882.19    252.11 o 
 -11   6   6    13923.89    13188.44    240.23 o 
 -10   6   6      299.20      272.70     51.23 o 
  -9   6   6    18216.46    17733.17    462.87 o 
  -8   6   6    19496.79    19136.49    323.56 o 
  -7   6   6     2441.02     2484.23     79.69 o 
  -6   6   6    12615.40    12558.45    141.55 o 
  -5   6   6    33846.40    33220.88    342.11 o 
  -4   6   6     8185.73     8607.10    267.24 o 
  -3   6   6     7382.97     7321.50     99.66 o 
  -2   6   6    42787.75    42495.90    374.91 o 
  -1   6   6     4662.69     4579.02     73.88 o 
   0   6   6     5350.22     5518.21     79.56 o 
   1   6   6    35528.43    34896.38    314.55 o 
   2   6   6    15896.72    15772.63    165.07 o 
   3   6   6     5013.30     5155.30     95.12 o 
   4   6   6    42431.54    42254.38    513.41 o 
   5   6   6    13181.14    13111.99    179.52 o 
   6   6   6     1595.78     1675.61     68.00 o 
   7   6   6    16384.18    16685.13    224.54 o 
   8   6   6    15248.58    15026.96    276.47 o 
   9   6   6       25.29       59.64     66.99 o 
  10   6   6     9405.57     9233.79    209.07 o 
  11   6   6     6799.96     6743.57    299.63 o 
  12   6   6      804.40      719.53     96.40 o 
  13   6   6     2072.63     2125.07    156.88 o 
 -16   7   6     1208.43     1176.66    138.41 o 
 -15   7   6     1560.98     1483.43    133.42 o 
 -14   7   6      747.49      798.34    111.65 o 
 -13   7   6    12756.16    12720.15    381.95 o 
 -12   7   6     3105.29     3068.12    144.72 o 
 -11   7   6     6236.49     6204.86    156.37 o 
 -10   7   6     2476.24     2527.66    133.76 o 
  -9   7   6    10444.53    10290.49    188.67 o 
  -8   7   6       13.85      -42.50     44.35 o 
  -7   7   6    38961.71    39131.78    371.63 o 
  -6   7   6     4195.76     4085.92    118.30 o 
  -5   7   6       91.55      220.40     42.54 o 
  -4   7   6     6330.73     6602.33    250.23 o 
  -3   7   6    35268.55    36500.84    778.50 o 
  -2   7   6     5252.47     5399.35     84.42 o 
  -1   7   6    34487.92    34860.82    318.80 o 
   0   7   6     2417.96     2303.96     77.43 o 
   1   7   6     3173.62     3234.59     64.57 o 
   2   7   6     2491.85     2490.95     68.03 o 
   3   7   6    35272.10    35285.69    477.60 o 
   4   7   6     1566.35     1552.04     71.91 o 
   5   7   6    19881.90    20213.69    285.09 o 
   6   7   6     2718.62     2736.30     85.00 o 
   7   7   6     1741.11     1659.35     72.03 o 
   8   7   6      810.13      789.76     64.51 o 
   9   7   6    23861.63    23563.05    347.92 o 
  10   7   6      487.78      472.02     78.32 o 
  11   7   6     6225.76     6174.97    339.12 o 
  12   7   6     1141.00     1111.62    129.03 o 
  13   7   6     2955.88     3101.24    261.27 o 
 -15   8   6       57.46      -70.38     94.07 o 
 -14   8   6     4576.33     4351.28    184.45 o 
 -13   8   6      859.39      792.65    106.19 o 
 -12   8   6     8820.84     8793.14    235.35 o 
 -11   8   6     1883.09     1753.95     95.88 o 
 -10   8   6      181.58      265.63     60.66 o 
  -9   8   6      176.46      229.30     74.64 o 
  -8   8   6    14812.19    14777.72    233.72 o 
  -7   8   6     1784.82     1789.81     70.83 o 
  -6   8   6    11178.97    11283.95    153.76 o 
  -5   8   6      235.42      287.28     46.53 o 
  -4   8   6     5772.67     6241.41    374.07 o 
  -3   8   6      112.40       95.11     44.60 o 
  -2   8   6    42269.71    41928.55    887.55 o 
  -1   8   6      782.57      762.31     38.47 o 
   0   8   6     1945.42     1930.97     83.36 o 
   1   8   6      176.12      298.83     36.49 o 
   2   8   6    14725.58    14552.56    351.01 o 
   3   8   6      129.91      180.78     39.30 o 
   4   8   6    30051.11    30857.32    557.46 o 
   5   8   6        3.98       24.58     48.34 o 
   6   8   6      214.87      349.31     78.91 o 
   7   8   6       50.35       60.83     53.60 o 
   8   8   6    12263.19    12408.76    228.47 o 
   9   8   6        4.16      -62.61     93.17 o 
  10   8   6     7500.25     7735.09    190.26 o 
  11   8   6      110.80      -58.69     90.15 o 
  12   8   6        8.19       -6.39     99.79 o 
 -14   9   6     1680.23     1784.93    135.68 o 
 -13   9   6    15026.27    15350.21    536.97 o 
 -12   9   6     1972.98     2117.54    135.64 o 
 -11   9   6     3639.26     3585.05    132.21 o 
 -10   9   6    14991.81    14592.05    249.07 o 
  -9   9   6    19278.71    18870.95    324.15 o 
  -8   9   6     3238.23     3237.89    107.53 o 
  -7   9   6    21012.02    20850.14    411.93 o 
  -6   9   6    14461.83    13975.63    205.87 o 
  -5   9   6      588.88      827.70     52.82 o 
  -4   9   6    12635.19    13342.67    834.82 o 
  -3   9   6    20557.15    21918.02   1255.89 o 
  -2   9   6     1159.97     1288.40     56.42 o 
  -1   9   6    32163.31    31604.02    659.09 o 
   0   9   6     3908.06     3820.99    117.96 o 
   1   9   6      925.97      953.78     57.11 o 
   2   9   6    23578.00    23726.76    371.50 o 
   3   9   6    47771.20    46844.32    623.78 o 
   4   9   6      324.16      213.53     55.22 o 
   5   9   6    12316.96    12585.71    300.96 o 
   6   9   6     2066.70     2001.27     93.54 o 
   7   9   6     2935.44     2766.24    111.32 o 
   8   9   6     6802.69     6624.85    167.63 o 
   9   9   6    18593.32    19576.36    319.33 o 
  10   9   6      190.60      212.37     76.22 o 
  11   9   6     4146.10     4494.58    205.86 o 
 -14  10   6      256.53      370.59    107.95 o 
 -13  10   6      208.00      161.61     96.10 o 
 -12  10   6     2171.17     2189.19    138.12 o 
 -11  10   6     4482.90     4336.65    143.20 o 
 -10  10   6      695.75      652.24     76.04 o 
  -9  10   6      624.86      607.59     73.10 o 
  -8  10   6     1150.51     1082.88     76.46 o 
  -7  10   6      522.52      564.44     63.42 o 
  -6  10   6     5440.29     5401.91    111.45 o 
  -5  10   6    13108.14    14112.79    864.20 o 
  -4  10   6       76.69      132.84     45.82 o 
  -3  10   6     4130.29     4345.38    265.55 o 
  -2  10   6     6455.58     6764.87    298.99 o 
  -1  10   6     2891.75     2872.29    217.39 o 
   0  10   6     1438.57     1600.45     80.95 o 
   1  10   6     7047.80     7106.58    179.15 o 
   2  10   6     1633.95     1859.05    100.39 o 
   3  10   6     1421.41     1404.80     94.92 o 
   4  10   6     4565.60     4845.69    212.97 o 
   5  10   6     2552.89     2378.57    121.26 o 
   6  10   6      312.31      366.76     73.93 o 
   7  10   6     2071.28     2312.98    108.65 o 
   8  10   6     1750.07     1853.52    161.94 o 
   9  10   6      344.01      444.00     80.79 o 
  10  10   6     1673.06     1610.09    112.38 o 
  11  10   6      907.94     1086.51    140.24 o 
 -13  11   6     1120.61     1103.29    124.21 o 
 -12  11   6     8296.52     8962.16    246.07 o 
 -11  11   6      555.55      668.52     83.22 o 
 -10  11   6    37760.15    37585.03    486.55 o 
  -9  11   6      412.44      418.01     81.76 o 
  -8  11   6     1963.75     2001.25    107.95 o 
  -7  11   6     4153.38     4120.63    202.06 o 
  -6  11   6    35590.25    35423.17    647.59 o 
  -5  11   6      311.52      189.56     53.60 o 
  -4  11   6    28142.78    30292.29   2343.76 o 
  -3  11   6     6038.63     6818.77    542.16 o 
  -2  11   6      824.90      972.10     74.70 o 
  -1  11   6      661.88      799.23    134.35 o 
   0  11   6    23283.26    23046.16    898.75 o 
   1  11   6     1167.07     1136.44    116.95 o 
   2  11   6    40619.11    40303.12   1098.24 o 
   3  11   6     3104.33     3256.67    135.10 o 
   4  11   6     1563.81     1633.51    105.25 o 
   5  11   6     1935.62     2132.51    118.33 o 
   6  11   6    14317.34    14392.31    612.84 o 
   7  11   6      561.35      436.91     91.61 o 
   8  11   6    13983.33    13987.39    304.04 o 
   9  11   6     3997.90     3838.76    171.18 o 
  10  11   6     1851.58     2138.67    146.84 o 
 -12  12   6       68.87        7.92    107.72 o 
 -11  12   6      658.00      640.68    101.75 o 
 -10  12   6      617.07      714.48    125.96 o 
  -9  12   6      844.82      820.85     92.53 o 
  -8  12   6      131.01      154.45     93.21 o 
  -7  12   6       27.00       82.93     59.22 o 
  -6  12   6       91.99       80.96     72.64 o 
  -5  12   6     1195.95     1339.21     76.74 o 
  -4  12   6      298.53      323.43     57.48 o 
  -3  12   6      892.40      990.03     92.82 o 
  -2  12   6      129.52       34.23     48.79 o 
  -1  12   6      275.98      401.20     59.60 o 
   0  12   6      140.64      153.56     69.09 o 
   1  12   6     1388.30     1571.13    106.51 o 
   2  12   6       35.10      -14.26     65.28 o 
   3  12   6      197.70      229.06     73.99 o 
   4  12   6        0.38        5.29     70.69 o 
   5  12   6      274.33      513.06     88.62 o 
   6  12   6        4.76       69.71     76.10 o 
   7  12   6      821.77      922.01    107.23 o 
   8  12   6       12.19       76.89     82.84 o 
   9  12   6        1.38       70.60     89.52 o 
 -10  13   6    23105.36    22841.29    525.83 o 
  -9  13   6     4038.39     3987.50    262.52 o 
  -8  13   6     2147.93     2190.86    123.35 o 
  -7  13   6    14037.04    13706.00    323.89 o 
  -6  13   6    18023.63    18095.11    488.63 o 
  -5  13   6      248.43      353.97     62.51 o 
  -4  13   6    22897.16    24892.01   2256.50 o 
  -3  13   6     6268.95     6720.32    564.17 o 
  -2  13   6     1720.55     1853.82    234.85 o 
  -1  13   6     9201.95     9482.34    607.00 o 
   0  13   6    29184.01    29843.68   2519.82 o 
   1  13   6      146.76      164.86     76.84 o 
   2  13   6    14704.12    15247.11    752.28 o 
   3  13   6     2687.36     2781.62    229.46 o 
   4  13   6      135.50      185.83    103.22 o 
   5  13   6     4921.69     4592.65    180.17 o 
   6  13   6    16531.17    16739.36    806.69 o 
   7  13   6       31.00       87.07     86.66 o 
   8  13   6     5072.52     5154.23    199.45 o 
  -9  14   6       42.38      162.96     86.24 o 
  -8  14   6       20.47      151.94     82.05 o 
  -7  14   6      293.97      272.73     76.33 o 
  -6  14   6      219.56      321.02    120.99 o 
  -5  14   6       70.25       93.32     66.69 o 
  -4  14   6       27.05       17.82     77.54 o 
  -3  14   6       69.54       52.35     60.81 o 
  -2  14   6       77.87      373.69     72.47 o 
  -1  14   6      150.25      154.56     85.89 o 
   0  14   6      102.70      150.03    170.74 o 
   1  14   6       21.00      -12.28     79.58 o 
   2  14   6        4.66       16.63     82.81 o 
   3  14   6       23.60       52.10     95.21 o 
   4  14   6       57.19      273.66     89.03 o 
   5  14   6       54.03       36.04     88.28 o 
   6  14   6       26.49       57.94     94.84 o 
  -7  15   6    16637.07    16445.18    379.28 o 
  -6  15   6     1067.94     1075.76    149.95 o 
  -5  15   6     2656.15     2822.33    122.76 o 
  -4  15   6     2828.98     3192.02    258.66 o 
  -3  15   6    14473.76    16032.84   1449.07 o 
  -2  15   6        1.45       17.67     87.08 o 
  -1  15   6    24796.92    25428.69   2737.90 o 
   0  15   6      683.84      562.64    147.85 o 
   1  15   6       64.54      115.75     93.27 o 
   2  15   6      979.84     1103.23    120.36 o 
   3  15   6    14801.85    15512.78   1354.22 o 
   4  15   6       43.47       37.81     91.05 o 
  -2  16   6     1308.92     1803.24    279.74 o 
  -1  16   6      106.53      126.10    101.24 o 
   0  16   6      388.35      501.03    106.48 o 
 -17   0   7        0.47     -236.86    157.91 o 
 -15   0   7     1273.70     1320.03    160.93 o 
 -13   0   7     1061.44     1241.22    138.43 o 
 -11   0   7       32.07       31.66    147.75 o 
  -9   0   7     2687.06     2670.28    146.67 o 
  -7   0   7     1119.74      960.99     86.07 o 
  -5   0   7      604.87      611.80     65.83 o 
  -3   0   7     2824.41     2864.97     71.86 o 
  -1   0   7       33.15        5.15     26.27 o 
   1   0   7      632.53      646.69     37.72 o 
   3   0   7      502.10      416.24     58.98 o 
   5   0   7        0.68      -36.66     49.47 o 
   7   0   7      139.18      156.05     76.52 o 
   9   0   7       88.65       43.14     83.81 o 
  11   0   7       31.86     -141.52     94.35 o 
  13   0   7        5.58       38.37    123.31 o 
 -17   1   7       22.75       91.54     94.65 o 
 -16   1   7     2310.14     2560.68    140.02 o 
 -15   1   7    32148.02    32871.00    653.24 o 
 -14   1   7      478.61      391.24     90.51 o 
 -13   1   7    35650.12    37253.12    501.81 o 
 -12   1   7    10134.87    10641.38    223.84 o 
 -11   1   7      130.73       68.72     74.64 o 
 -10   1   7     3398.79     3778.64    129.40 o 
  -9   1   7   110606.88   112206.27   1179.67 o 
  -8   1   7     2628.48     2599.17     98.60 o 
  -7   1   7    56307.18    56264.87    706.86 o 
  -6   1   7    13272.98    13091.87    198.78 o 
  -5   1   7    13331.18    13589.98    220.62 o 
  -4   1   7     8073.54     8111.02    109.87 o 
  -3   1   7   113312.63   112683.14    910.22 o 
  -2   1   7      226.69      287.69     28.85 o 
  -1   1   7    21371.15    22438.80    207.25 o 
   0   1   7    40760.68    42109.73    546.50 o 
   1   1   7    34453.12    35216.41    408.87 o 
   2   1   7     6617.83     6831.91    100.71 o 
   3   1   7    64319.52    65996.62    796.24 o 
   4   1   7    12400.30    12050.12    153.87 o 
   5   1   7      778.95      898.01     61.77 o 
   6   1   7    11344.80    11151.86    193.55 o 
   7   1   7    51099.33    49435.92    596.06 o 
   8   1   7        3.88       60.80     59.58 o 
   9   1   7     9995.31     9791.23    202.18 o 
  10   1   7     1566.99     1677.19    108.16 o 
  11   1   7      286.94      184.98     73.94 o 
  12   1   7     3128.49     3164.40    163.68 o 
  13   1   7    14650.08    14854.57    297.43 o 
  14   1   7      223.32       72.02     90.75 o 
 -17   2   7      854.48      881.03    114.28 o 
 -16   2   7     1217.20     1078.67    122.62 o 
 -15   2   7     1273.01     1340.39    116.14 o 
 -14   2   7     1495.74     1767.32    115.54 o 
 -13   2   7       30.67       44.26     70.68 o 
 -12   2   7       20.63      -50.15     63.71 o 
 -11   2   7     2664.04     2714.16    114.91 o 
 -10   2   7     3632.94     3881.81    127.88 o 
  -9   2   7     1576.85     1664.91     93.71 o 
  -8   2   7     2312.27     2266.46     93.02 o 
  -7   2   7     1820.31     1912.45     62.00 o 
  -6   2   7      462.25      496.93     35.83 o 
  -5   2   7     4650.58     4851.41     86.32 o 
  -4   2   7     3501.34     3638.10     72.56 o 
  -3   2   7       13.49       -2.31     17.80 o 
  -2   2   7     1052.50     1082.09     34.56 o 
  -1   2   7     1952.03     2008.50     44.65 o 
   0   2   7      303.74      305.64     21.62 o 
   1   2   7     4488.13     4474.86     81.62 o 
   2   2   7     2996.26     2866.06     62.58 o 
   3   2   7      104.50      115.39     27.88 o 
   4   2   7      164.35      130.20     30.27 o 
   5   2   7     2661.51     2576.12     69.56 o 
   6   2   7      397.59      422.99     56.54 o 
   7   2   7     1054.34      936.84     71.53 o 
   8   2   7     1518.13     1628.33     91.30 o 
   9   2   7      366.90      385.41     69.37 o 
  10   2   7       18.83      -24.72     62.96 o 
  11   2   7      697.93      677.04     86.91 o 
  12   2   7      377.62      283.41     85.71 o 
  13   2   7       51.64       33.97     83.70 o 
  14   2   7      267.18      312.27     96.02 o 
 -17   3   7        9.23      -41.90     91.10 o 
 -16   3   7    12410.92    12896.47    288.30 o 
 -15   3   7     5806.48     5726.89    187.27 o 
 -14   3   7      327.98      278.63     83.92 o 
 -13   3   7    13083.38    12851.29    334.28 o 
 -12   3   7    49431.79    51603.04    634.24 o 
 -11   3   7        2.22      -62.80     68.24 o 
 -10   3   7    28326.74    27888.62    383.18 o 
  -9   3   7    10570.11    10689.71    360.81 o 
  -8   3   7    11134.05    10391.95    158.29 o 
  -7   3   7    31520.72    32078.13    343.66 o 
  -6   3   7   142407.53   140873.08   1134.30 o 
  -5   3   7      873.94      985.31     43.43 o 
  -4   3   7    32742.84    33448.98    303.19 o 
  -3   3   7    15564.62    15899.23    193.27 o 
  -2   3   7    97460.65    98900.02    807.41 o 
  -1   3   7     8243.68     8308.13    100.34 o 
   0   3   7   106228.88   105599.79   1013.31 o 
   1   3   7     1225.94     1284.85     80.10 o 
   2   3   7     1679.13     1624.99     52.16 o 
   3   3   7    16883.37    17723.80    206.39 o 
   4   3   7    44693.17    43851.60    439.38 o 
   5   3   7     2857.63     3035.74     78.67 o 
   6   3   7    49106.11    48728.77    495.47 o 
   7   3   7     1775.70     1651.69     84.80 o 
   8   3   7      147.67      315.83     69.31 o 
   9   3   7     1806.77     1662.72    115.43 o 
  10   3   7    26448.62    26124.60    390.02 o 
  11   3   7      879.22      864.14     96.54 o 
  12   3   7     9036.99     9228.83    227.53 o 
  13   3   7     1936.08     1988.97    128.98 o 
 -17   4   7     3366.57     3358.07    177.67 o 
 -16   4   7      413.67      303.69     91.81 o 
 -15   4   7      934.68     1124.38    111.35 o 
 -14   4   7       40.88      -95.61     68.64 o 
 -13   4   7     3196.01     3301.27    137.18 o 
 -12   4   7      647.72      674.44     80.67 o 
 -11   4   7     9893.69     9923.37    224.19 o 
 -10   4   7      115.69       25.40     53.63 o 
  -9   4   7      169.74      238.60     76.37 o 
  -8   4   7      869.66      908.49     55.21 o 
  -7   4   7    11913.60    11689.26    223.24 o 
  -6   4   7       51.42       79.68     26.96 o 
  -5   4   7    15754.05    15203.58    171.84 o 
  -4   4   7      103.02      115.21     34.69 o 
  -3   4   7      165.98      221.14     25.72 o 
  -2   4   7     1148.79     1112.76     39.51 o 
  -1   4   7    21719.84    21224.25    359.49 o 
   0   4   7      448.86      476.02     28.14 o 
   1   4   7    15358.18    15612.50    225.04 o 
   2   4   7      958.33     1021.17     43.25 o 
   3   4   7     2301.21     2321.38     65.73 o 
   4   4   7     1367.53     1394.10     59.66 o 
   5   4   7    17367.99    17016.45    212.80 o 
   6   4   7       39.41       41.50     38.93 o 
   7   4   7     3570.56     3716.09     97.76 o 
   8   4   7      123.79      113.89     56.86 o 
   9   4   7     1997.16     1925.57    103.61 o 
  10   4   7      202.30      141.71     69.91 o 
  11   4   7     5510.43     5300.76    166.40 o 
  12   4   7       65.40       58.30     78.70 o 
  13   4   7      376.24      450.12     95.98 o 
 -16   5   7     9318.05     9274.48    266.29 o 
 -15   5   7     3609.41     3575.99    160.34 o 
 -14   5   7      984.19     1041.80    171.94 o 
 -13   5   7      313.72      298.61     77.85 o 
 -12   5   7    23373.67    23586.32    359.04 o 
 -11   5   7     5270.23     4837.80    244.85 o 
 -10   5   7    14223.53    14070.34    393.99 o 
  -9   5   7    10511.87    10557.57    405.01 o 
  -8   5   7     4705.13     4635.02    104.70 o 
  -7   5   7      339.34      289.90     34.81 o 
  -6   5   7    59308.93    58970.23    564.54 o 
  -5   5   7    10477.16    10466.07    174.00 o 
  -4   5   7    22593.16    22809.78    225.89 o 
  -3   5   7    30279.50    31029.92    287.81 o 
  -2   5   7    25199.71    25194.24    240.50 o 
  -1   5   7     2815.80     2875.36     59.57 o 
   0   5   7    80896.76    80671.88    670.00 o 
   1   5   7    18257.16    17888.25    206.40 o 
   2   5   7     3169.54     3044.36     72.50 o 
   3   5   7    23146.51    22921.86    258.29 o 
   4   5   7    31839.88    32129.12    343.98 o 
   5   5   7      581.88      560.81     59.50 o 
   6   5   7    28504.83    28349.50    385.08 o 
   7   5   7     4368.81     4435.46    109.36 o 
   8   5   7      166.85      137.63     59.08 o 
   9   5   7     6648.44     6512.38    204.42 o 
  10   5   7    12969.85    12737.15    271.77 o 
  11   5   7      405.42      439.39     86.36 o 
  12   5   7     8805.20     8981.17    226.02 o 
  13   5   7     1236.43     1029.98    111.30 o 
 -16   6   7      504.69      496.74    115.35 o 
 -15   6   7      488.70      372.04    105.83 o 
 -14   6   7     5908.18     5983.07    210.34 o 
 -13   6   7     5151.77     5012.85    258.47 o 
 -12   6   7     1159.62     1167.85    109.39 o 
 -11   6   7    10168.78     9724.17    203.74 o 
 -10   6   7     8923.40     8631.86    308.96 o 
  -9   6   7       37.74       64.66     43.84 o 
  -8   6   7    15219.18    15584.20    233.32 o 
  -7   6   7    23963.06    23818.22    248.18 o 
  -6   6   7       58.97      113.00     32.01 o 
  -5   6   7    11934.79    12186.12    314.17 o 
  -4   6   7    24213.75    23036.09    241.93 o 
  -3   6   7     5644.96     5516.10     87.61 o 
  -2   6   7    31774.21    32063.96    297.58 o 
  -1   6   7    15610.14    15336.58    166.68 o 
   0   6   7     1598.92     1580.65     47.69 o 
   1   6   7    13856.00    14050.55    176.39 o 
   2   6   7    27085.03    27010.46    293.70 o 
   3   6   7     3693.01     3673.22     84.66 o 
   4   6   7    16534.92    16514.23    209.68 o 
   5   6   7    18335.68    18763.22    235.51 o 
   6   6   7     1584.06     1592.51     68.47 o 
   7   6   7     1914.06     1971.23     80.06 o 
   8   6   7    12456.64    12509.26    264.61 o 
   9   6   7     2448.21     2598.38    166.12 o 
  10   6   7     1891.92     1975.54    114.38 o 
  11   6   7     4025.30     4126.49    157.92 o 
  12   6   7      384.30      491.90     94.45 o 
 -15   7   7     8605.33     8596.93    253.89 o 
 -14   7   7      706.71      648.15    108.79 o 
 -13   7   7     3700.70     3953.13    169.89 o 
 -12   7   7     3936.91     3715.96    163.80 o 
 -11   7   7     2392.30     2590.88    168.10 o 
 -10   7   7     2358.97     2386.54    188.62 o 
  -9   7   7    28582.14    28577.12    382.67 o 
  -8   7   7       77.17      152.95     49.82 o 
  -7   7   7     7923.49     7744.64    134.28 o 
  -6   7   7     7489.84     7585.73    169.52 o 
  -5   7   7    22245.43    23434.26    913.71 o 
  -4   7   7     5197.19     5200.13    185.09 o 
  -3   7   7    45741.11    45509.07    508.56 o 
  -2   7   7     4222.45     4199.02     77.02 o 
  -1   7   7     3403.94     3433.57     69.11 o 
   0   7   7     8494.04     8386.89    152.52 o 
   1   7   7    22389.33    21833.04    249.31 o 
   2   7   7      672.07      746.19     47.78 o 
   3   7   7    33194.91    32941.87    373.70 o 
   4   7   7     2873.32     2878.95     82.57 o 
   5   7   7     2357.01     2406.45     80.83 o 
   6   7   7     3070.75     3202.20     93.92 o 
   7   7   7    12693.04    12807.44    266.93 o 
   8   7   7      100.35       93.29     52.60 o 
   9   7   7    15049.08    14912.29    274.67 o 
  10   7   7     2205.21     2160.96    147.55 o 
  11   7   7       43.45       87.72     97.11 o 
  12   7   7      173.80      197.91    106.15 o 
 -15   8   7      970.96      810.63    120.83 o 
 -14   8   7    11331.50    10834.37    278.35 o 
 -13   8   7       16.24      -18.62     81.39 o 
 -12   8   7     1492.90     1482.59    142.02 o 
 -11   8   7     2353.55     2173.43    127.00 o 
 -10   8   7    21877.89    22028.57    321.80 o 
  -9   8   7      462.33      559.39     64.65 o 
  -8   8   7    27642.47    26918.23    449.91 o 
  -7   8   7      382.62      431.44     50.71 o 
  -6   8   7       39.03      171.91     83.33 o 
  -5   8   7      580.10      710.94     49.44 o 
  -4   8   7    55202.03    56533.70   2420.17 o 
  -3   8   7     1331.00     1447.32     71.50 o 
  -2   8   7    48040.39    47281.00    640.29 o 
  -1   8   7      727.43      737.75     42.18 o 
   0   8   7    10246.57    10214.21    129.61 o 
   1   8   7      125.38      156.91     36.05 o 
   2   8   7    47165.51    47117.20    478.15 o 
   3   8   7      381.95      412.96     45.94 o 
   4   8   7    20473.64    20814.12    265.50 o 
   5   8   7      199.81      220.23     54.08 o 
   6   8   7     6362.30     6217.71    151.68 o 
   7   8   7      174.30      131.15     57.77 o 
   8   8   7    22610.05    22405.42    337.20 o 
   9   8   7      199.83      141.95     68.91 o 
  10   8   7     3022.83     3353.42    177.45 o 
  11   8   7       33.87       21.72     97.96 o 
 -14   9   7      532.85      584.97    112.03 o 
 -13   9   7     2966.10     3182.14    162.98 o 
 -12   9   7     3005.46     3143.58    157.59 o 
 -11   9   7      521.77      600.68     94.19 o 
 -10   9   7      350.58      495.63    118.68 o 
  -9   9   7     9906.36     9861.14    194.80 o 
  -8   9   7      884.31      923.70     62.36 o 
  -7   9   7     2111.55     2220.98     81.20 o 
  -6   9   7     6824.32     7073.27    133.41 o 
  -5   9   7     4331.86     4797.01    237.56 o 
  -4   9   7       30.99       38.69     38.06 o 
  -3   9   7    11336.36    12006.79    503.67 o 
  -2   9   7     1094.84     1158.58     77.35 o 
  -1   9   7     3865.63     3840.12     88.82 o 
   0   9   7     2391.97     2397.37     86.26 o 
   1   9   7     5835.45     5820.87    158.12 o 
   2   9   7      998.26     1082.08     85.02 o 
   3   9   7    19402.93    19209.08    277.81 o 
   4   9   7     3739.36     3788.95    117.86 o 
   5   9   7       10.58      -30.72     49.85 o 
   6   9   7      395.31      331.92     97.57 o 
   7   9   7     4562.14     4735.37    300.29 o 
   8   9   7      184.18      203.14     70.21 o 
   9   9   7     3398.51     3568.26    138.93 o 
  10   9   7      943.08      974.98    125.23 o 
  11   9   7        1.41       24.85    101.77 o 
 -13  10   7     5208.78     5202.54    352.84 o 
 -12  10   7      113.41      150.59     91.12 o 
 -11  10   7    18825.50    18486.58    351.20 o 
 -10  10   7     8107.11     8137.41    184.38 o 
  -9  10   7      230.44      356.15     65.89 o 
  -8  10   7    10765.28    10750.30    202.75 o 
  -7  10   7     2392.76     2339.75     86.50 o 
  -6  10   7       11.56       82.44     47.74 o 
  -5  10   7    57846.94    55842.38    704.00 o 
  -4  10   7    26445.93    28366.41   2090.60 o 
  -3  10   7        2.44       77.64     48.32 o 
  -2  10   7    18575.89    18985.59    891.89 o 
  -1  10   7    30880.40    30562.89    689.61 o 
   0  10   7     3996.63     4054.03    142.46 o 
   1  10   7    14154.03    13600.28    264.52 o 
   2  10   7    21742.74    22074.34    365.58 o 
   3  10   7     1372.38     1480.99     98.64 o 
   4  10   7     7048.01     7189.80    387.44 o 
   5  10   7     9481.94     9370.12    221.66 o 
   6  10   7     1346.62     1460.40    110.03 o 
   7  10   7     8828.19     8974.03    198.59 o 
   8  10   7    10513.65    10219.67    218.69 o 
   9  10   7     1898.93     2195.68    118.84 o 
  10  10   7     1412.32     1572.22    150.27 o 
 -13  11   7      504.27      414.77    107.22 o 
 -12  11   7     1977.27     2207.67    144.80 o 
 -11  11   7      283.65      162.13     90.90 o 
 -10  11   7      865.72      947.74     85.58 o 
  -9  11   7      202.56      227.71     76.18 o 
  -8  11   7      504.60      630.17     70.96 o 
  -7  11   7      873.77      780.74     72.28 o 
  -6  11   7     4597.90     4914.69    133.75 o 
  -5  11   7        5.06      -38.63     57.15 o 
  -4  11   7       52.32       60.74     48.53 o 
  -3  11   7      861.51      822.70     83.70 o 
  -2  11   7      543.72      573.37     63.17 o 
  -1  11   7      440.33      440.98     75.11 o 
   0  11   7     2664.72     2842.30    128.91 o 
   1  11   7       22.13       -0.16     69.03 o 
   2  11   7      672.94      803.03     88.01 o 
   3  11   7      685.42      808.64     93.52 o 
   4  11   7     2161.03     2384.80    133.96 o 
   5  11   7      441.26      350.38     85.81 o 
   6  11   7     1266.01     1298.86    108.24 o 
   7  11   7      176.07      167.65    121.14 o 
   8  11   7       11.98      178.62     86.97 o 
   9  11   7      420.18      571.97    164.63 o 
 -11  12   7    27858.91    28606.43    557.91 o 
 -10  12   7      138.70      258.65    102.10 o 
  -9  12   7     1499.96     1376.40    108.30 o 
  -8  12   7      355.57      380.96     71.72 o 
  -7  12   7    23831.56    23836.49    502.62 o 
  -6  12   7      628.97      469.76     75.90 o 
  -5  12   7    28817.83    27475.68    649.97 o 
  -4  12   7       10.66       24.82     52.10 o 
  -3  12   7       44.71       83.69     57.63 o 
  -2  12   7      329.72      380.67     63.55 o 
  -1  12   7    41817.55    43648.60   3597.77 o 
   0  12   7       59.41       73.12     69.50 o 
   1  12   7    13115.54    13223.45    942.20 o 
   2  12   7      571.32      692.81    124.99 o 
   3  12   7     2433.55     2638.43    136.51 o 
   4  12   7      838.66      702.95    104.86 o 
   5  12   7    23900.61    24232.68    424.96 o 
   6  12   7       62.55      106.80     86.97 o 
   7  12   7     4245.97     4358.19    254.97 o 
   8  12   7      139.57      180.40     90.49 o 
 -10  13   7      184.79      339.92     91.61 o 
  -9  13   7       62.78      176.64     83.81 o 
  -8  13   7       29.34        8.81     67.28 o 
  -7  13   7      100.72        1.16     92.03 o 
  -6  13   7       17.32       61.39     62.02 o 
  -5  13   7      253.32      275.24     75.10 o 
  -4  13   7      166.47      146.18     69.11 o 
  -3  13   7       20.76      -50.76     57.29 o 
  -2  13   7       14.81      -76.58     68.47 o 
  -1  13   7       91.07      189.04     80.00 o 
   0  13   7       92.88      173.63     80.31 o 
   1  13   7       89.74       75.92     81.32 o 
   2  13   7       59.92       29.79     76.41 o 
   3  13   7        1.73      -13.29     81.29 o 
   4  13   7        3.24      101.31    100.93 o 
   5  13   7       16.37     -125.23     83.48 o 
   6  13   7       63.27      229.68     89.98 o 
   7  13   7       24.75       29.08     87.89 o 
  -8  14   7    14908.43    14834.89    264.84 o 
  -7  14   7     4634.79     4296.10    144.91 o 
  -6  14   7      279.48      398.61     77.61 o 
  -5  14   7     9675.57     9771.65    493.03 o 
  -4  14   7    11916.63    11947.81    251.21 o 
  -3  14   7      209.12      204.10     85.28 o 
  -2  14   7    14854.58    14457.63   1460.55 o 
  -1  14   7    12947.39    13439.60   1452.62 o 
   0  14   7      341.12      320.16    114.99 o 
   1  14   7     3193.29     3509.83    191.35 o 
   2  14   7    12825.25    13033.48    608.59 o 
   3  14   7     1050.26     1276.03    178.51 o 
   4  14   7     6199.19     5939.99    299.82 o 
   5  14   7     5527.50     5546.65    207.96 o 
  -6  15   7       22.88       -8.66     74.28 o 
  -5  15   7       25.51       33.15     73.39 o 
  -4  15   7      124.73       80.09    151.98 o 
  -3  15   7      756.80      812.18    122.69 o 
  -2  15   7      188.61      267.21     96.07 o 
  -1  15   7      173.51      269.03     99.60 o 
   0  15   7        1.26       39.67     91.36 o 
   1  15   7      329.25      481.69    102.54 o 
   2  15   7       98.11       39.61     91.40 o 
   3  15   7      453.27      441.85    112.82 o 
 -16   0   8    39354.48    38843.11   1087.34 o 
 -14   0   8     7903.30     8981.62    524.05 o 
 -12   0   8      606.94      654.26    186.07 o 
 -10   0   8    51697.98    52729.84    890.00 o 
  -8   0   8    22807.20    23716.74    464.26 o 
  -6   0   8    25705.05    26209.65    466.75 o 
  -4   0   8    55635.79    55810.07   1294.28 o 
  -2   0   8    34011.73    34268.13    430.58 o 
   0   0   8   145661.88   148396.91   1978.92 o 
   2   0   8    45834.85    43794.17    952.06 o 
   4   0   8      656.33      623.07     77.29 o 
   6   0   8    56174.14    55165.64   1269.72 o 
   8   0   8    33160.96    33867.80    640.06 o 
  10   0   8     2325.38     2178.99    161.74 o 
  12   0   8    35166.94    34317.60    711.78 o 
 -17   1   8      207.47      163.88    102.06 o 
 -16   1   8     1118.45     1135.62    117.70 o 
 -15   1   8      266.81      262.62     90.91 o 
 -14   1   8       63.81       93.22     77.90 o 
 -13   1   8       25.13      139.07     76.08 o 
 -12   1   8      381.40      311.82     74.77 o 
 -11   1   8      958.04     1120.26     88.66 o 
 -10   1   8     1021.44     1040.59     81.12 o 
  -9   1   8      493.27      484.19     64.33 o 
  -8   1   8        4.97       55.80     46.83 o 
  -7   1   8      743.24      780.94     62.02 o 
  -6   1   8     1194.13     1226.66     65.05 o 
  -5   1   8     1455.68     1423.87     45.44 o 
  -4   1   8      676.02      671.34     29.45 o 
  -3   1   8      105.01      154.37     22.12 o 
  -2   1   8      111.51      161.24     22.54 o 
  -1   1   8      784.76      859.74     33.10 o 
   0   1   8     1606.42     1700.93     42.68 o 
   1   1   8     1397.55     1479.71     46.20 o 
   2   1   8       63.09       49.63     23.81 o 
   3   1   8       39.23       53.21     26.54 o 
   4   1   8      270.19      274.97     46.75 o 
   5   1   8      712.52      742.00     61.67 o 
   6   1   8      271.36      182.67     55.55 o 
   7   1   8      726.63      701.86     69.14 o 
   8   1   8        3.86      -74.99     53.74 o 
   9   1   8       19.83      -59.20     58.41 o 
  10   1   8       17.07       -9.91     65.15 o 
  11   1   8       53.95       40.40     76.22 o 
  12   1   8       25.78       12.66     81.36 o 
  13   1   8      239.36      327.84     94.45 o 
 -17   2   8     5305.54     5642.99    306.16 o 
 -16   2   8    13701.25    13954.70    292.70 o 
 -15   2   8     3117.20     2986.49    157.28 o 
 -14   2   8    13782.66    14630.12    419.85 o 
 -13   2   8    23565.52    25297.05    388.12 o 
 -12   2   8      706.47      669.13     84.21 o 
 -11   2   8     9369.77     9479.32    202.49 o 
 -10   2   8    30477.75    30790.67    448.91 o 
  -9   2   8     8663.17     8365.01    175.14 o 
  -8   2   8    12836.84    12511.49    214.05 o 
  -7   2   8    80654.89    80008.73    852.23 o 
  -6   2   8    13990.00    14278.99    155.61 o 
  -5   2   8     7548.06     7115.44    110.23 o 
  -4   2   8    33733.57    33727.30    305.23 o 
  -3   2   8    29470.12    28745.36    264.71 o 
  -2   2   8     1707.30     1935.12     48.48 o 
  -1   2   8    74186.07    74624.82    618.13 o 
   0   2   8    21373.59    21140.14    229.21 o 
   1   2   8     9661.08     9846.44    131.08 o 
   2   2   8    53966.25    54099.74    519.61 o 
   3   2   8    48029.03    47938.23    471.45 o 
   4   2   8     1707.96     1654.47     82.20 o 
   5   2   8    34338.61    33926.64    462.50 o 
   6   2   8    30560.80    30051.77    510.49 o 
   7   2   8       79.94       39.55     52.90 o 
   8   2   8    17906.25    17749.45    618.18 o 
   9   2   8    22552.82    22074.57    341.61 o 
  10   2   8     2775.83     3014.30    129.10 o 
  11   2   8     7336.09     7020.44    190.22 o 
  12   2   8    12416.69    12404.92    266.91 o 
  13   2   8     1314.15     1397.23    120.50 o 
 -17   3   8      614.38      422.44    110.80 o 
 -16   3   8      645.76      752.41    108.35 o 
 -15   3   8      142.56      -40.92     80.56 o 
 -14   3   8      907.37      877.05    101.31 o 
 -13   3   8      251.81      239.82     80.37 o 
 -12   3   8     6772.28     7255.97    355.90 o 
 -11   3   8     1391.05     1496.13     99.30 o 
 -10   3   8      186.64      174.32     62.14 o 
  -9   3   8       53.38       69.47     52.62 o 
  -8   3   8     6470.40     6455.27    182.20 o 
  -7   3   8      309.73      284.67     51.60 o 
  -6   3   8    12741.67    12844.22    148.55 o 
  -5   3   8     2814.18     2894.46     72.34 o 
  -4   3   8      310.87      342.14     28.14 o 
  -3   3   8       85.41       77.67     23.85 o 
  -2   3   8    16632.04    16983.00    174.34 o 
  -1   3   8     2959.70     2908.73     63.05 o 
   0   3   8     4972.46     4997.21     88.35 o 
   1   3   8     1534.63     1675.90     53.79 o 
   2   3   8     1357.82     1402.26     50.82 o 
   3   3   8        7.43        2.57     28.89 o 
   4   3   8     7245.48     7410.63    127.16 o 
   5   3   8     2338.15     2284.71     91.52 o 
   6   3   8     2274.97     2232.46    106.23 o 
   7   3   8      797.05      777.88     70.64 o 
   8   3   8     1225.10     1275.85     86.57 o 
   9   3   8        1.46      -90.49     60.33 o 
  10   3   8     3318.10     3232.82    173.94 o 
  11   3   8      546.02      602.75     88.96 o 
  12   3   8       83.24       64.90     83.05 o 
  13   3   8      276.78      247.07     93.98 o 
 -16   4   8       61.06      119.13    137.95 o 
 -15   4   8     2438.64     2412.80    134.29 o 
 -14   4   8     1093.97     1070.51    103.82 o 
 -13   4   8    34574.57    35195.98    653.64 o 
 -12   4   8     1058.87     1170.26    119.29 o 
 -11   4   8    14400.29    13673.21    249.69 o 
 -10   4   8     1846.84     2080.60    100.71 o 
  -9   4   8    19546.53    19679.59    333.14 o 
  -8   4   8        4.76       12.25     46.08 o 
  -7   4   8    75605.20    73524.61    629.23 o 
  -6   4   8     2301.66     2313.97     69.44 o 
  -5   4   8     6550.99     6045.79    105.74 o 
  -4   4   8     3393.48     3410.03     70.34 o 
  -3   4   8    33580.25    32011.09    517.70 o 
  -2   4   8     1054.39     1086.79     58.70 o 
  -1   4   8    81568.40    80502.85    670.83 o 
   0   4   8        5.86       23.98     22.16 o 
   1   4   8     3742.18     4096.48     90.95 o 
   2   4   8     2517.09     2470.44     66.28 o 
   3   4   8    56930.68    58098.11    565.73 o 
   4   4   8     3596.97     3664.34     87.24 o 
   5   4   8    31880.19    31474.39    345.22 o 
   6   4   8      533.50      539.14     63.62 o 
   7   4   8      471.87      438.90     63.18 o 
   8   4   8       43.97       20.91     58.17 o 
   9   4   8    20324.96    19613.05    449.04 o 
  10   4   8       99.76      166.26     77.91 o 
  11   4   8     7113.51     6817.73    194.63 o 
  12   4   8      101.09      111.66     84.47 o 
 -16   5   8       62.76        9.44     98.61 o 
 -15   5   8     2458.39     2613.35    140.89 o 
 -14   5   8     7953.66     7777.30    289.90 o 
 -13   5   8      139.61       75.18     88.10 o 
 -12   5   8     6506.26     6581.56    241.38 o 
 -11   5   8     3464.74     3216.67    126.63 o 
 -10   5   8      475.93      491.87     76.51 o 
  -9   5   8     5860.36     5941.56    258.58 o 
  -8   5   8    16782.91    16925.56    257.94 o 
  -7   5   8      532.24      626.52     45.43 o 
  -6   5   8    14764.64    14362.66    208.37 o 
  -5   5   8     8274.05     8255.11    128.00 o 
  -4   5   8     2960.28     3064.31     67.29 o 
  -3   5   8    14373.98    14217.16    159.74 o 
  -2   5   8    33019.40    33462.27    344.45 o 
  -1   5   8       17.67       11.78     29.63 o 
   0   5   8     8297.98     8230.12    194.80 o 
   1   5   8     6928.83     6753.89    111.45 o 
   2   5   8     6683.76     6698.04    112.29 o 
   3   5   8     5117.79     5012.91    138.83 o 
   4   5   8    18162.02    18420.55    241.83 o 
   5   5   8        8.55      -27.19     36.32 o 
   6   5   8     1580.04     1640.03     69.81 o 
   7   5   8     2148.23     2129.40    154.47 o 
   8   5   8     3417.26     3474.76    127.86 o 
   9   5   8      813.26      710.10     86.28 o 
  10   5   8     5233.07     5126.35    169.04 o 
  11   5   8       47.72      -51.67     75.06 o 
  12   5   8      112.03      172.79     89.87 o 
 -16   6   8     6459.60     6683.60    376.49 o 
 -15   6   8        5.12      -64.41     90.45 o 
 -14   6   8     1778.60     1783.14    220.48 o 
 -13   6   8    14976.87    15541.97    746.69 o 
 -12   6   8     7136.08     6653.29    207.71 o 
 -11   6   8     8137.06     8401.85    220.46 o 
 -10   6   8    30982.53    30432.00    545.54 o 
  -9   6   8     4335.91     4140.23    125.93 o 
  -8   6   8     2679.49     2586.10     84.15 o 
  -7   6   8    33568.87    33362.47    324.48 o 
  -6   6   8    22399.78    22048.05    364.65 o 
  -5   6   8     5264.77     4913.32    119.24 o 
  -4   6   8    40705.56    39563.92    363.97 o 
  -3   6   8    15177.80    14951.69    168.18 o 
  -2   6   8     6539.76     6530.97     97.44 o 
  -1   6   8    21896.20    21495.76    217.30 o 
   0   6   8    27239.00    26999.32    293.66 o 
   1   6   8     4503.39     4404.66     90.68 o 
   2   6   8    28764.92    28326.79    310.71 o 
   3   6   8    14765.46    14531.86    191.16 o 
   4   6   8      321.36      379.19     58.12 o 
   5   6   8    15769.68    16200.46    215.73 o 
   6   6   8    10245.82    10170.16    165.84 o 
   7   6   8      148.02      215.47     63.26 o 
   8   6   8     6307.99     6361.99    174.07 o 
   9   6   8     5739.45     6033.87    207.53 o 
  10   6   8       39.22     -100.11     70.59 o 
  11   6   8     2253.39     2322.91    129.97 o 
  12   6   8     2658.37     2603.85    142.28 o 
 -15   7   8     9917.42    10495.92    350.90 o 
 -14   7   8     1123.44     1218.02    127.58 o 
 -13   7   8       95.09       82.83    102.15 o 
 -12   7   8     1782.10     1922.40    128.54 o 
 -11   7   8    16855.71    17237.25    331.20 o 
 -10   7   8      929.52      856.12     94.92 o 
  -9   7   8    30221.95    29405.02    496.06 o 
  -8   7   8     4215.64     4200.05    103.88 o 
  -7   7   8      311.39      348.02     45.91 o 
  -6   7   8     3975.55     3946.70    108.21 o 
  -5   7   8    46368.71    45890.78    458.50 o 
  -4   7   8     1398.99     1446.96     53.08 o 
  -3   7   8    30125.92    29738.30    288.28 o 
  -2   7   8     7129.77     7032.11    104.60 o 
  -1   7   8     3235.96     3294.72     81.57 o 
   0   7   8     4610.45     4509.37     94.63 o 
   1   7   8    32185.75    31421.68    338.53 o 
   2   7   8     2755.96     2743.04     80.00 o 
   3   7   8    16064.88    15908.75    227.09 o 
   4   7   8     4028.23     4043.88     98.81 o 
   5   7   8     2881.37     2823.41    149.37 o 
   6   7   8      564.74      561.75     75.57 o 
   7   7   8    17555.78    17206.23    338.15 o 
   8   7   8      635.42      645.57     86.24 o 
   9   7   8     2567.01     2353.26    145.27 o 
  10   7   8     2529.93     2517.85    158.10 o 
  11   7   8     3589.06     3473.16    186.23 o 
 -15   8   8      215.55      129.29    106.42 o 
 -14   8   8     3293.16     3463.14    174.69 o 
 -13   8   8        9.26      -50.89     85.05 o 
 -12   8   8     2045.97     2331.90    139.46 o 
 -11   8   8      125.07      325.86     85.78 o 
 -10   8   8    22266.33    22337.37    383.71 o 
  -9   8   8      451.80      424.75     63.37 o 
  -8   8   8     4689.44     4614.59    128.89 o 
  -7   8   8        3.47       37.22     42.55 o 
  -6   8   8     9948.83    10272.35    180.19 o 
  -5   8   8      497.94      509.31     53.42 o 
  -4   8   8    35457.84    35910.21    885.20 o 
  -3   8   8       64.02       68.03     42.54 o 
  -2   8   8     2426.13     2261.60     72.37 o 
  -1   8   8      115.31      137.97     37.82 o 
   0   8   8    17399.31    17314.82    269.14 o 
   1   8   8      145.99      194.93     39.93 o 
   2   8   8    15948.10    15673.74    206.66 o 
   3   8   8      172.17      183.67     44.85 o 
   4   8   8      406.55      478.19     52.05 o 
   5   8   8      237.54      237.35     57.21 o 
   6   8   8     8643.95     8995.85    245.46 o 
   7   8   8       97.41      139.57     76.47 o 
   8   8   8     5147.83     5155.58    236.17 o 
   9   8   8      215.14       91.35     93.15 o 
  10   8   8      135.03      133.06     99.65 o 
  11   8   8       36.21      -46.50    103.93 o 
 -14   9   8     1442.06     1276.87    136.20 o 
 -13   9   8      118.84      228.08     93.70 o 
 -12   9   8     6133.95     6158.82    468.06 o 
 -11   9   8    19873.56    20409.23    458.04 o 
 -10   9   8       75.11       60.08     75.31 o 
  -9   9   8    15638.37    15720.38    333.75 o 
  -8   9   8     2461.35     2415.48     87.29 o 
  -7   9   8      445.53      482.56     55.48 o 
  -6   9   8    12310.01    12391.91    204.70 o 
  -5   9   8    33426.98    33144.94    401.64 o 
  -4   9   8     1047.03     1010.82     64.72 o 
  -3   9   8    25113.65    25151.65    612.99 o 
  -2   9   8     3017.05     3008.44     95.77 o 
  -1   9   8      917.52      941.84     79.95 o 
   0   9   8     9073.20     8931.03    164.77 o 
   1   9   8    38990.85    39111.09    710.84 o 
   2   9   8      282.21      375.62     92.02 o 
   3   9   8    19032.72    18502.97    275.22 o 
   4   9   8    11715.95    11541.27    208.46 o 
   5   9   8    10340.36    10547.15    206.73 o 
   6   9   8      864.89      901.33     80.02 o 
   7   9   8    14845.70    14882.62    340.55 o 
   8   9   8      854.79      769.29    108.19 o 
   9   9   8      592.26      643.33    111.78 o 
  10   9   8     3899.43     3663.95    188.26 o 
 -13  10   8     2580.55     2358.52    152.06 o 
 -12  10   8       31.14     -128.43     85.62 o 
 -11  10   8      108.50      144.66     88.17 o 
 -10  10   8     3587.21     3582.32    154.91 o 
  -9  10   8     1777.76     1784.88     94.16 o 
  -8  10   8     1961.92     2044.88     85.64 o 
  -7  10   8     3722.83     3663.35    120.33 o 
  -6  10   8     1110.87     1018.15     71.40 o 
  -5  10   8      358.25      445.71     57.46 o 
  -4  10   8     6488.57     6303.83    158.39 o 
  -3  10   8     6072.74     6131.93    422.34 o 
  -2  10   8      840.00      859.64    172.37 o 
  -1  10   8     3570.87     3800.22    296.08 o 
   0  10   8     2297.16     2246.79    138.85 o 
   1  10   8      233.63      232.28     69.28 o 
   2  10   8     2770.35     2817.72    125.17 o 
   3  10   8     3854.80     4093.30    150.68 o 
   4  10   8       11.39      140.54     67.94 o 
   5  10   8      309.61      393.48    182.64 o 
   6  10   8      434.02      425.03     86.70 o 
   7  10   8      106.72       83.62     77.04 o 
   8  10   8      860.94      782.51    103.94 o 
   9  10   8     1650.55     1717.84    148.85 o 
 -12  11   8    16871.23    16231.76    340.60 o 
 -11  11   8     3604.55     3785.73    191.62 o 
 -10  11   8       64.39      116.26    111.25 o 
  -9  11   8     3490.47     3455.85    145.96 o 
  -8  11   8    15180.49    15623.85    252.58 o 
  -7  11   8      570.94      475.52     67.19 o 
  -6  11   8    27281.84    26386.63    487.67 o 
  -5  11   8     7698.67     7579.97    182.71 o 
  -4  11   8     3128.39     3067.69    120.01 o 
  -3  11   8     2484.14     2755.82    248.26 o 
  -2  11   8    19088.42    19793.67   1745.78 o 
  -1  11   8      841.89      824.49     86.56 o 
   0  11   8    19881.82    19816.51    650.91 o 
   1  11   8     3344.96     3807.63    192.77 o 
   2  11   8     3020.07     3363.31    143.80 o 
   3  11   8      702.85      782.89     96.03 o 
   4  11   8    36749.23    37058.64   1269.43 o 
   5  11   8       54.48      -19.53     74.75 o 
   6  11   8     2835.33     2916.40    223.71 o 
   7  11   8     2311.49     2692.34    141.47 o 
   8  11   8     6726.10     6750.32    215.03 o 
 -11  12   8      335.71      300.39    112.26 o 
 -10  12   8        2.60      134.11    104.68 o 
  -9  12   8      113.10      173.22     81.09 o 
  -8  12   8      498.83      443.16     76.17 o 
  -7  12   8      987.26     1149.50     84.91 o 
  -6  12   8      294.97      253.14     67.44 o 
  -5  12   8       95.88      130.52     63.71 o 
  -4  12   8       41.67       58.40     61.68 o 
  -3  12   8      353.16      379.98     81.17 o 
  -2  12   8      557.73      669.44    177.38 o 
  -1  12   8     1077.19     1223.64    104.68 o 
   0  12   8      111.43      132.24     73.49 o 
   1  12   8        3.07      -33.90     68.80 o 
   2  12   8      105.38       40.36     72.59 o 
   3  12   8      454.08      494.83     88.49 o 
   4  12   8      126.52      182.68     85.62 o 
   5  12   8      427.67      605.29    133.10 o 
   6  12   8       12.89       49.81     85.93 o 
   7  12   8       14.83      189.43     91.41 o 
 -10  13   8      141.66      220.71    111.65 o 
  -9  13   8     6037.11     6387.61    197.99 o 
  -8  13   8    12840.87    12970.64    485.16 o 
  -7  13   8        3.64       -7.45     63.54 o 
  -6  13   8     8221.66     8085.59    324.56 o 
  -5  13   8     5264.94     5166.72    187.64 o 
  -4  13   8      252.48      320.98    104.25 o 
  -3  13   8     4387.06     4532.08    197.56 o 
  -2  13   8    21171.80    21839.68   2607.40 o 
  -1  13   8      483.90      582.55     96.29 o 
   0  13   8     5331.74     5525.49    187.59 o 
   1  13   8     7430.00     7512.37    671.74 o 
   2  13   8     3752.25     3907.85    354.97 o 
   3  13   8     2157.02     2310.21    263.85 o 
   4  13   8    15439.54    16831.11    718.18 o 
   5  13   8      723.37      826.80    122.25 o 
   6  13   8     1496.74     1387.77    128.02 o 
  -8  14   8      233.56      295.35     79.12 o 
  -7  14   8        2.91        0.93     72.03 o 
  -6  14   8        4.53      124.46     75.34 o 
  -5  14   8      178.97      218.17     80.88 o 
  -4  14   8       71.95      294.91     98.96 o 
  -3  14   8      120.95      228.44    103.08 o 
  -2  14   8      141.57      458.34    140.03 o 
  -1  14   8        0.94      -25.12     84.41 o 
   0  14   8        2.90      -19.12     84.08 o 
   1  14   8      124.84       60.23    127.06 o 
   2  14   8      112.70      167.41     93.88 o 
   3  14   8       67.41      141.17     95.76 o 
   4  14   8       19.91     -105.46     86.32 o 
  -5  15   8    14421.79    15475.10    831.05 o 
  -4  15   8      211.75      321.36    113.50 o 
  -3  15   8     9633.18     9167.99    295.55 o 
  -2  15   8      956.04      942.70    133.71 o 
  -1  15   8     2859.94     3256.21    265.72 o 
   0  15   8       40.40       -4.62     91.38 o 
   1  15   8    14977.17    16522.41   2328.55 o 
 -17   0   9      616.61      567.94    158.18 o 
 -15   0   9      166.78       36.88    131.32 o 
 -13   0   9      163.39       60.82    110.41 o 
 -11   0   9     1522.80     1279.94    134.45 o 
  -9   0   9       76.03       35.39     74.02 o 
  -7   0   9     1232.72     1164.58     99.90 o 
  -5   0   9      971.01     1045.68     83.36 o 
  -3   0   9        1.51       48.64     33.45 o 
  -1   0   9      736.23      825.43     64.24 o 
   1   0   9      612.48      563.02     89.57 o 
   3   0   9        8.81      -70.32     54.14 o 
   5   0   9      411.25      433.64     86.43 o 
   7   0   9      132.02       26.11     86.75 o 
   9   0   9       10.35      -54.47     87.81 o 
  11   0   9      142.48       74.58    117.10 o 
 -17   1   9    10325.43    10762.45    268.63 o 
 -16   1   9      457.29      550.28    107.80 o 
 -15   1   9     8173.23     8485.63    378.93 o 
 -14   1   9    14054.49    14935.18    293.12 o 
 -13   1   9     2082.01     2373.49    124.60 o 
 -12   1   9     1678.31     1557.15    119.02 o 
 -11   1   9    62099.00    62144.76   1169.99 o 
 -10   1   9    13605.31    13968.46    248.82 o 
  -9   1   9     1866.85     1896.37     95.12 o 
  -8   1   9    15522.83    15539.03    372.94 o 
  -7   1   9    62297.01    62359.45    689.39 o 
  -6   1   9      488.96      427.46     49.10 o 
  -5   1   9    52224.50    51540.00    685.89 o 
  -4   1   9    17083.17    16820.41    236.32 o 
  -3   1   9     1130.92     1413.16     50.66 o 
  -2   1   9    38567.43    38816.04    344.02 o 
  -1   1   9   153659.84   154667.25   1241.69 o 
   0   1   9     2066.11     2149.65     92.21 o 
   1   1   9    33344.02    32321.13    330.63 o 
   2   1   9    27442.91    27094.19    342.12 o 
   3   1   9     1288.31     1293.72     89.17 o 
   4   1   9     3969.58     3872.26    110.52 o 
   5   1   9    63922.84    63692.09    727.27 o 
   6   1   9     1956.54     2118.17     94.19 o 
   7   1   9    22487.36    22126.02    424.64 o 
   8   1   9     6422.17     6735.28    173.05 o 
   9   1   9     5594.52     5243.17    206.33 o 
  10   1   9       67.67      130.18     73.42 o 
  11   1   9    11247.53    11683.73    285.10 o 
  12   1   9       62.97       44.26     83.09 o 
 -17   2   9      279.73      176.52    134.89 o 
 -16   2   9      155.96      112.71     95.25 o 
 -15   2   9      225.72      334.26     96.44 o 
 -14   2   9      879.64      855.65    123.82 o 
 -13   2   9     1595.85     1717.09    117.23 o 
 -12   2   9     1654.90     1572.90    103.88 o 
 -11   2   9      604.36      633.50     82.71 o 
 -10   2   9       19.15      -58.97     55.09 o 
  -9   2   9     1524.31     1521.67     98.37 o 
  -8   2   9     1758.62     1740.24     85.81 o 
  -7   2   9     5290.17     5056.69    129.54 o 
  -6   2   9     4060.08     4065.10    109.15 o 
  -5   2   9       27.81       18.38     35.68 o 
  -4   2   9       40.93        0.63     27.44 o 
  -3   2   9     2365.88     2326.74     55.40 o 
  -2   2   9     3068.33     2894.79     60.77 o 
  -1   2   9     5491.04     5667.34     83.53 o 
   0   2   9     3661.09     3715.45     77.31 o 
   1   2   9       22.49       14.69     25.98 o 
   2   2   9       85.91       56.28     29.13 o 
   3   2   9     3685.88     3685.82    105.61 o 
   4   2   9     2606.50     2768.60     99.48 o 
   5   2   9      965.12      881.08     69.20 o 
   6   2   9     1665.14     1672.91     86.60 o 
   7   2   9      317.51      268.74     72.64 o 
   8   2   9       14.85       -8.79     63.32 o 
   9   2   9     1360.74     1300.10     96.66 o 
  10   2   9      839.35      969.56     94.27 o 
  11   2   9       19.63       39.86     76.21 o 
  12   2   9      305.39      392.54     96.62 o 
 -16   3   9     2785.60     2862.60    154.44 o 
 -15   3   9     1130.33     1255.17    114.53 o 
 -14   3   9    25448.79    26069.16    562.10 o 
 -13   3   9      161.06      146.13     75.91 o 
 -12   3   9    12447.20    12882.36    330.41 o 
 -11   3   9     3831.44     3878.46    137.00 o 
 -10   3   9    20334.40    21177.15    575.13 o 
  -9   3   9      231.72      267.96     60.08 o 
  -8   3   9    68912.46    68309.63    757.38 o 
  -7   3   9     3056.55     3041.53    101.75 o 
  -6   3   9     5923.39     6347.20    201.80 o 
  -5   3   9    13070.64    12839.42    167.79 o 
  -4   3   9    60868.18    61541.34    696.36 o 
  -3   3   9     1527.80     1563.01     49.79 o 
  -2   3   9    57484.29    56469.36    486.22 o 
  -1   3   9    15887.77    15804.94    167.44 o 
   0   3   9       87.22       96.24     30.86 o 
   1   3   9    13624.84    13529.81    172.35 o 
   2   3   9    39012.36    38435.08    393.85 o 
   3   3   9     2148.30     2220.83     67.36 o 
   4   3   9    26608.46    26970.16    358.40 o 
   5   3   9     8870.14     8729.41    176.37 o 
   6   3   9      234.38      307.34     59.04 o 
   7   3   9     6020.51     5894.92    155.13 o 
   8   3   9    26225.96    25554.18    412.79 o 
   9   3   9      415.05      509.01     78.48 o 
  10   3   9     6510.90     6619.67    184.24 o 
  11   3   9     2841.05     2707.33    135.32 o 
  12   3   9     2330.74     2260.92    136.53 o 
 -16   4   9      334.61      320.41    100.38 o 
 -15   4   9     4754.92     4311.27    187.53 o 
 -14   4   9      827.31      698.47     97.15 o 
 -13   4   9     5407.12     5487.73    173.45 o 
 -12   4   9       30.99       82.34     67.72 o 
 -11   4   9      176.19      232.53     85.76 o 
 -10   4   9     2207.80     2160.71    103.04 o 
  -9   4   9    13924.09    13903.44    238.10 o 
  -8   4   9     1803.60     1900.99     87.53 o 
  -7   4   9     9797.53     9859.51    190.73 o 
  -6   4   9      171.48      243.64     46.72 o 
  -5   4   9     3049.40     3040.36     77.99 o 
  -4   4   9     2953.84     2882.88    102.68 o 
  -3   4   9    17612.32    17262.18    184.79 o 
  -2   4   9     2922.32     3074.33     67.21 o 
  -1   4   9     6382.65     6474.26     94.21 o 
   0   4   9       79.80      103.20     32.49 o 
   1   4   9     4130.56     4075.07     86.81 o 
   2   4   9     1180.45     1099.62     52.14 o 
   3   4   9    17233.72    17490.58    217.46 o 
   4   4   9     1486.05     1617.65     81.45 o 
   5   4   9      270.00      267.11     56.44 o 
   6   4   9       64.01       29.48     52.40 o 
   7   4   9     3710.48     3721.65    173.20 o 
   8   4   9       78.57       23.13     64.65 o 
   9   4   9     3589.10     3410.01    137.72 o 
  10   4   9       42.58      -37.06     70.52 o 
  11   4   9        4.30      -39.44     75.57 o 
  12   4   9        3.21      -38.28     84.47 o 
 -16   5   9     1659.28     1597.51    147.18 o 
 -15   5   9      546.28      397.89    112.23 o 
 -14   5   9    23677.74    23816.83    565.02 o 
 -13   5   9     6626.58     6313.81    266.89 o 
 -12   5   9     5271.41     5298.86    344.41 o 
 -11   5   9    12734.26    12348.57    386.91 o 
 -10   5   9    10080.93    10345.05    307.23 o 
  -9   5   9      413.32      446.09     80.24 o 
  -8   5   9    40523.75    39394.23    562.08 o 
  -7   5   9     4902.90     4487.10    120.60 o 
  -6   5   9     7248.84     6847.44    154.38 o 
  -5   5   9    18692.95    18116.72    300.44 o 
  -4   5   9    33501.04    32608.22    524.99 o 
  -3   5   9     1754.39     1681.83     54.56 o 
  -2   5   9    55343.36    54130.10    681.58 o 
  -1   5   9    11660.18    11676.80    159.43 o 
   0   5   9      386.10      442.91     49.55 o 
   1   5   9     6021.20     5982.02    156.61 o 
   2   5   9    33454.06    32988.84    353.97 o 
   3   5   9      134.44      134.73     40.06 o 
   4   5   9    14347.38    14665.40    199.01 o 
   5   5   9     3419.52     3183.73    111.29 o 
   6   5   9     1053.21     1010.25     79.36 o 
   7   5   9     1163.06     1083.30     83.08 o 
   8   5   9    13974.31    14598.60    390.00 o 
   9   5   9      661.62      679.49     84.25 o 
  10   5   9     3471.34     3719.11    218.32 o 
  11   5   9     1069.46      959.72    125.77 o 
 -15   6   9     3494.13     3863.52    405.52 o 
 -14   6   9      309.84      362.74    105.21 o 
 -13   6   9     5721.95     6079.96    412.22 o 
 -12   6   9     9772.51    10038.12    276.55 o 
 -11   6   9     1330.20     1239.32     96.21 o 
 -10   6   9    17455.22    17485.00    365.74 o 
  -9   6   9    14476.51    14153.44    239.06 o 
  -8   6   9       24.83       55.93     58.25 o 
  -7   6   9     5548.10     5364.63    140.70 o 
  -6   6   9    19544.31    19393.87    237.18 o 
  -5   6   9     4257.92     4192.23    121.60 o 
  -4   6   9    14456.33    14045.66    182.49 o 
  -3   6   9    15613.34    14967.04    179.57 o 
  -2   6   9      320.33      302.97     34.54 o 
  -1   6   9     3823.39     3932.65     88.84 o 
   0   6   9    17709.14    17481.75    215.54 o 
   1   6   9     4541.74     4656.59     98.53 o 
   2   6   9     5763.89     5789.28    111.38 o 
   3   6   9    11298.58    11357.52    166.70 o 
   4   6   9     3470.09     3284.36     91.61 o 
   5   6   9      493.43      648.90     56.03 o 
   6   6   9     6778.73     7028.15    168.81 o 
   7   6   9     3971.38     3908.58    133.00 o 
   8   6   9      105.47      126.22     68.08 o 
   9   6   9     3020.39     3152.82    145.02 o 
  10   6   9     1547.66     1557.16    122.15 o 
  11   6   9       55.42      -82.09     81.94 o 
 -15   7   9     1856.04     1832.98    147.75 o 
 -14   7   9     1883.91     1891.28    163.26 o 
 -13   7   9     4949.28     5256.14    392.86 o 
 -12   7   9     1671.68     1761.95    135.83 o 
 -11   7   9    20783.52    21615.07    385.46 o 
 -10   7   9       63.15       32.02     70.51 o 
  -9   7   9     5298.59     5145.05    166.48 o 
  -8   7   9     3641.79     3947.60    143.43 o 
  -7   7   9    15905.70    15552.62    207.56 o 
  -6   7   9     3544.86     3601.21    125.18 o 
  -5   7   9    29190.04    28603.57    315.01 o 
  -4   7   9     1952.99     1989.08     69.69 o 
  -3   7   9     1430.85     1459.40     54.77 o 
  -2   7   9     2261.90     2212.20    121.19 o 
  -1   7   9    18503.08    18179.26    224.27 o 
   0   7   9     2550.70     2413.25     76.55 o 
   1   7   9    14236.95    14292.42    191.97 o 
   2   7   9     2445.29     2643.49     81.63 o 
   3   7   9       49.97      133.46     42.52 o 
   4   7   9     2137.54     2213.16     82.85 o 
   5   7   9    11709.70    11497.48    180.78 o 
   6   7   9        3.80        5.06     56.98 o 
   7   7   9     5518.91     5552.74    170.38 o 
   8   7   9      971.84     1015.71     93.98 o 
   9   7   9     1018.61     1232.46    129.84 o 
  10   7   9      630.95      595.87    115.45 o 
  11   7   9     5943.97     5881.30    237.37 o 
 -14   8   9      111.95       82.40     98.97 o 
 -13   8   9       84.09       19.19     89.84 o 
 -12   8   9    19557.00    19677.28    428.08 o 
 -11   8   9      168.35      171.76     81.79 o 
 -10   8   9    23632.50    23096.35    397.77 o 
  -9   8   9      122.66      181.14     72.42 o 
  -8   8   9      477.38      586.85    104.83 o 
  -7   8   9      145.58      307.04     49.45 o 
  -6   8   9    36374.38    35959.45    434.01 o 
  -5   8   9      347.38      364.40     78.27 o 
  -4   8   9    24666.23    24112.18    310.19 o 
  -3   8   9        8.45        8.07     40.22 o 
  -2   8   9     8002.70     7961.28    155.35 o 
  -1   8   9      777.81      836.85     53.37 o 
   0   8   9    28232.37    28186.97    318.44 o 
   1   8   9      102.00       54.40     41.47 o 
   2   8   9     4668.96     4618.96    108.87 o 
   3   8   9      248.98      206.82     45.80 o 
   4   8   9     7145.54     7173.93    137.98 o 
   5   8   9      926.16      976.20     66.23 o 
   6   8   9    13388.75    13434.23    237.39 o 
   7   8   9        5.17      -66.24     77.26 o 
   8   8   9      153.97      252.41     97.63 o 
   9   8   9      303.20      227.04     98.65 o 
  10   8   9     4838.00     4936.69    296.01 o 
 -14   9   9      844.67     1148.97    128.92 o 
 -13   9   9     1224.87     1378.50    228.37 o 
 -12   9   9       96.54       63.79     92.98 o 
 -11   9   9     8641.31     8516.62    307.28 o 
 -10   9   9     2836.07     2819.96    140.68 o 
  -9   9   9     1142.87     1321.59    131.28 o 
  -8   9   9     1427.59     1469.28    134.72 o 
  -7   9   9     1519.04     1642.69     76.82 o 
  -6   9   9      312.64      419.07     58.89 o 
  -5   9   9     9724.29     9577.81    175.13 o 
  -4   9   9     4360.82     4326.89    130.65 o 
  -3   9   9     2837.70     2615.49    112.69 o 
  -2   9   9      751.28      780.14     85.79 o 
  -1   9   9     4169.99     4209.78    117.76 o 
   0   9   9       32.86      -26.42     46.69 o 
   1   9   9     9735.50     9822.49    275.57 o 
   2   9   9     4437.34     4557.14    198.93 o 
   3   9   9        5.44       87.43     62.78 o 
   4   9   9     1487.09     1384.58     85.86 o 
   5   9   9     5641.95     5583.76    155.89 o 
   6   9   9      307.22      279.63     69.98 o 
   7   9   9     1385.92     1538.82    130.85 o 
   8   9   9     1490.48     1502.33    137.95 o 
   9   9   9      486.76      583.47    120.34 o 
 -13  10   9    10722.81    10953.33    286.34 o 
 -12  10   9    10419.60    10203.61    268.71 o 
 -11  10   9      609.47      693.62    113.86 o 
 -10  10   9    11179.21    11075.37    258.69 o 
  -9  10   9    10175.45    10465.19    314.05 o 
  -8  10   9      614.63      628.18     65.02 o 
  -7  10   9    22528.97    21522.21    376.14 o 
  -6  10   9    24481.50    23867.33    325.29 o 
  -5  10   9     6501.66     6989.78    240.58 o 
  -4  10   9     6736.37     6439.71    177.00 o 
  -3  10   9    35542.18    34714.48    610.21 o 
  -2  10   9     5270.84     5378.79    355.82 o 
  -1  10   9     3519.69     3573.27    196.86 o 
   0  10   9    13820.39    14013.68    275.20 o 
   1  10   9     8765.82     8549.64    246.71 o 
   2  10   9      785.01      712.11    130.85 o 
   3  10   9    21902.00    21628.79    374.11 o 
   4  10   9     5342.13     5562.20    178.17 o 
   5  10   9      146.07      210.00     79.49 o 
   6  10   9     4180.58     4423.37    168.34 o 
   7  10   9     2296.44     2685.09    230.86 o 
   8  10   9        4.13       35.84     97.53 o 
 -12  11   9       29.10       -4.03     98.49 o 
 -11  11   9      547.35      387.32     99.92 o 
 -10  11   9     1141.76     1154.82    110.13 o 
  -9  11   9     1124.30     1257.79    219.32 o 
  -8  11   9     1724.01     1944.85     99.02 o 
  -7  11   9        8.76       75.11     59.68 o 
  -6  11   9        4.17       91.14     65.10 o 
  -5  11   9      853.09      816.70     82.98 o 
  -4  11   9     1811.25     1787.22    127.37 o 
  -3  11   9      681.11      643.31     98.21 o 
  -2  11   9     1536.59     1748.10    128.64 o 
  -1  11   9        1.90      -36.97     64.88 o 
   0  11   9       39.13       16.59     69.50 o 
   1  11   9      380.76      320.28    105.09 o 
   2  11   9     2713.72     2822.04    181.75 o 
   3  11   9      225.80      192.60     92.85 o 
   4  11   9      885.16     1006.04    103.57 o 
   5  11   9       30.29      -34.60     98.93 o 
   6  11   9       33.35       79.67     82.02 o 
   7  11   9      171.18      219.24     91.92 o 
 -10  12   9      344.11      265.25    110.98 o 
  -9  12   9    20673.75    21312.48    970.53 o 
  -8  12   9      501.21      580.10     78.90 o 
  -7  12   9    11309.33    11782.74    219.92 o 
  -6  12   9      252.04      152.95     75.41 o 
  -5  12   9     4168.53     3880.01    184.44 o 
  -4  12   9      435.48      473.02     96.64 o 
  -3  12   9    32116.78    31362.64    589.02 o 
  -2  12   9     1064.41     1092.72    307.04 o 
  -1  12   9     5298.87     5745.62    420.73 o 
   0  12   9      689.02      819.51    141.58 o 
   1  12   9    10818.63    11216.46    728.18 o 
   2  12   9      190.93      116.75     77.93 o 
   3  12   9    18463.85    18537.35    357.54 o 
   4  12   9       55.63       71.69     83.15 o 
   5  12   9     2015.59     2168.36    172.79 o 
   6  12   9     1161.59     1012.59    152.91 o 
  -9  13   9      339.21      192.92    115.22 o 
  -8  13   9      115.48      201.40     77.69 o 
  -7  13   9      235.49      176.14     91.83 o 
  -6  13   9      171.25       66.32     71.03 o 
  -5  13   9       21.21      135.07    179.61 o 
  -4  13   9        3.84      -15.47     93.59 o 
  -3  13   9      407.99      578.83    109.78 o 
  -2  13   9      167.56      229.16    113.12 o 
  -1  13   9       76.64      140.75    112.62 o 
   0  13   9      109.49      185.45     99.00 o 
   1  13   9       26.45      112.98     88.52 o 
   2  13   9        3.61      114.79     85.10 o 
   3  13   9      115.60      116.47     88.91 o 
   4  13   9      171.92       88.14     92.52 o 
   5  13   9       17.52      174.06     95.10 o 
  -7  14   9     2423.18     2524.16    123.16 o 
  -6  14   9    11702.49    12505.03    491.28 o 
  -5  14   9     1646.50     1708.21    149.67 o 
  -4  14   9     4488.63     3919.27    199.68 o 
  -3  14   9     9057.32     9080.30    420.16 o 
  -2  14   9     2763.61     2996.82    203.16 o 
  -1  14   9     1224.49     1289.05    136.35 o 
   0  14   9    15958.99    17113.20   2111.94 o 
   1  14   9     4233.06     4598.21    549.68 o 
   2  14   9     2495.53     2824.13    506.55 o 
 -16   0  10     2308.87     2633.08    216.87 o 
 -14   0  10    24912.07    25780.44    580.32 o 
 -12   0  10    23441.06    25070.10   1359.30 o 
 -10   0  10     3214.69     2958.22    166.71 o 
  -8   0  10    57765.76    58713.52    947.10 o 
  -6   0  10    98656.86    97555.68   2127.59 o 
  -4   0  10      239.05      222.33     59.55 o 
  -2   0  10   165151.72   165502.55   1882.59 o 
   0   0  10    39085.77    38753.79    639.24 o 
   2   0  10     1036.07      879.11    111.74 o 
   4   0  10    68509.77    69515.86   1670.49 o 
   6   0  10    20787.77    20681.13    444.60 o 
   8   0  10     7802.25     7516.49    265.35 o 
  10   0  10    11613.45    11892.29    357.58 o 
  12   0  10     3052.32     3298.15    226.76 o 
 -16   1  10        1.30      -60.97     94.21 o 
 -15   1  10      300.46      238.61    117.56 o 
 -14   1  10     1224.36     1269.09    113.80 o 
 -13   1  10      494.34      610.21     91.78 o 
 -12   1  10      951.42      929.37     95.24 o 
 -11   1  10       30.62       -3.82     64.78 o 
 -10   1  10      108.96       84.46     62.34 o 
  -9   1  10     1099.88     1223.10     83.32 o 
  -8   1  10     2158.02     2220.50     98.45 o 
  -7   1  10     1165.66     1301.73     77.70 o 
  -6   1  10     1285.62     1260.30     71.72 o 
  -5   1  10       12.00      -19.12     38.40 o 
  -4   1  10      209.94      226.74     47.98 o 
  -3   1  10      615.25      666.17     41.55 o 
  -2   1  10     3672.52     3616.13     87.69 o 
  -1   1  10     1997.26     2090.30     72.87 o 
   0   1  10      121.05      161.73     31.78 o 
   1   1  10       20.29      -13.39     37.61 o 
   2   1  10      488.09      534.84     52.83 o 
   3   1  10      491.13      611.76     57.84 o 
   4   1  10      585.86      666.64     65.53 o 
   5   1  10      659.30      650.04     67.89 o 
   6   1  10        5.27      -15.34     54.86 o 
   7   1  10        0.81      -22.06     57.58 o 
   8   1  10      190.66      151.62     66.86 o 
   9   1  10      369.83      332.47     78.62 o 
  10   1  10       56.29       25.65     77.40 o 
  11   1  10       36.90       99.46     81.70 o 
 -16   2  10      709.89     1018.08    143.55 o 
 -15   2  10    15036.76    15820.62    313.36 o 
 -14   2  10     8624.21     8875.21    226.41 o 
 -13   2  10      551.34      570.36    146.12 o 
 -12   2  10    19598.41    20371.45    335.44 o 
 -11   2  10    13498.50    13844.12    496.76 o 
 -10   2  10      919.53     1031.31     86.96 o 
  -9   2  10    29853.33    29347.16    734.14 o 
  -8   2  10    25393.26    24445.94    340.77 o 
  -7   2  10      233.96      298.49     56.34 o 
  -6   2  10    43051.16    41428.57    618.18 o 
  -5   2  10    48225.93    47135.31    529.13 o 
  -4   2  10      602.96      630.28     51.99 o 
  -3   2  10    22054.58    21747.88    271.68 o 
  -2   2  10    51472.31    51285.02    447.74 o 
  -1   2  10      971.79     1031.07     48.69 o 
   0   2  10    36574.72    36351.70    589.08 o 
   1   2  10    41801.06    40671.74    498.89 o 
   2   2  10      437.09      431.93     51.97 o 
   3   2  10    11646.80    11654.49    199.82 o 
   4   2  10    36068.83    35867.83    453.70 o 
   5   2  10     4512.83     4251.12    144.99 o 
   6   2  10     9636.44     9728.05    197.21 o 
   7   2  10    16298.85    15840.52    447.84 o 
   8   2  10     1396.95     1329.53     97.54 o 
   9   2  10     1887.00     2058.51    166.16 o 
  10   2  10     7904.50     8233.56    388.99 o 
  11   2  10     2542.73     2540.78    138.25 o 
 -16   3  10     1797.84     1656.21    134.56 o 
 -15   3  10     1594.76     1632.77    131.33 o 
 -14   3  10     3459.13     3290.50    148.69 o 
 -13   3  10     1394.45     1346.33    108.53 o 
 -12   3  10        1.81      -27.16     69.40 o 
 -11   3  10      185.87      149.52     69.79 o 
 -10   3  10     7188.50     7200.92    421.05 o 
  -9   3  10     4563.73     4522.50    171.67 o 
  -8   3  10     4729.42     4766.25    134.92 o 
  -7   3  10     3368.47     3301.27    114.36 o 
  -6   3  10      932.98      903.72     63.63 o 
  -5   3  10      523.96      539.35     54.17 o 
  -4   3  10    10100.08    10414.22    174.59 o 
  -3   3  10     4912.34     4870.27     93.86 o 
  -2   3  10     1462.91     1456.80     49.04 o 
  -1   3  10     1996.71     1990.34     65.67 o 
   0   3  10     2056.63     2132.52     66.32 o 
   1   3  10       90.86      119.06     33.82 o 
   2   3  10     4594.88     4801.60    120.77 o 
   3   3  10     2923.10     2809.64     99.47 o 
   4   3  10      447.77      502.63     70.86 o 
   5   3  10      107.84      129.41     55.00 o 
   6   3  10     1377.26     1379.89    114.63 o 
   7   3  10       17.06      -25.15     62.30 o 
   8   3  10     2732.59     2664.45    137.68 o 
   9   3  10      249.65      170.65     85.65 o 
  10   3  10       12.00      -35.72     74.77 o 
  11   3  10       49.71      -21.64     84.94 o 
 -16   4  10        6.36       88.81     95.56 o 
 -15   4  10    21616.68    22228.38    388.00 o 
 -14   4  10       13.75       49.06     81.75 o 
 -13   4  10     4623.54     4840.22    232.06 o 
 -12   4  10      193.27      200.57     75.57 o 
 -11   4  10    15708.87    16617.92    764.66 o 
 -10   4  10      363.57      254.60     67.31 o 
  -9   4  10    41351.61    40244.19    504.13 o 
  -8   4  10      208.69      179.58     56.76 o 
  -7   4  10     2699.75     2667.16     99.99 o 
  -6   4  10     2019.65     2240.13     89.96 o 
  -5   4  10    42246.36    41782.08    608.75 o 
  -4   4  10       17.49       -2.64     34.32 o 
  -3   4  10    41927.25    40443.86    405.30 o 
  -2   4  10      827.60      902.44     50.21 o 
  -1   4  10       47.45      281.61     79.77 o 
   0   4  10     1303.70     1391.54     76.18 o 
   1   4  10    50856.40    50404.67    502.89 o 
   2   4  10      318.32      353.12     57.31 o 
   3   4  10    26644.71    27132.95    364.18 o 
   4   4  10       74.72       24.93     51.85 o 
   5   4  10     8173.53     8155.59    176.45 o 
   6   4  10      531.84      573.73    122.84 o 
   7   4  10    22220.18    22295.86    446.38 o 
   8   4  10      158.45      140.94     69.55 o 
   9   4  10     2675.28     2737.58    168.47 o 
  10   4  10       13.15     -110.88     75.24 o 
  11   4  10     3264.83     3337.05    151.70 o 
 -15   5  10      420.35      321.36    113.89 o 
 -14   5  10     4084.07     4118.90    160.50 o 
 -13   5  10     1275.86     1326.63    108.95 o 
 -12   5  10     1086.44     1104.01     94.95 o 
 -11   5  10     4148.25     4326.49    198.86 o 
 -10   5  10    12037.17    12022.50    277.37 o 
  -9   5  10      319.49      241.58     64.55 o 
  -8   5  10     5383.43     5018.38    168.35 o 
  -7   5  10     1691.88     1654.58     81.89 o 
  -6   5  10     3138.61     3110.43    101.66 o 
  -5   5  10     4838.39     4632.93    101.10 o 
  -4   5  10    20904.16    20266.54    238.77 o 
  -3   5  10        8.34       23.20     33.48 o 
  -2   5  10     3346.45     3413.26     86.17 o 
  -1   5  10     4424.82     4378.56     95.40 o 
   0   5  10    10702.94    10551.36    154.91 o 
   1   5  10      630.54      638.09     48.12 o 
   2   5  10    11337.28    11245.30    164.50 o 
   3   5  10     1256.87     1291.04     77.76 o 
   4   5  10       16.98       13.89     51.45 o 
   5   5  10     1573.85     1627.43     90.26 o 
   6   5  10     5391.81     5706.58    155.68 o 
   7   5  10       29.13       13.71     62.21 o 
   8   5  10     3910.47     4089.59    194.11 o 
   9   5  10      872.04      696.98     93.54 o 
  10   5  10      106.26       76.86     83.14 o 
  11   5  10      738.74      741.45    106.19 o 
 -15   6  10     6658.60     7263.63    254.41 o 
 -14   6  10     4088.08     4033.57    190.19 o 
 -13   6  10     2773.89     2943.62    162.40 o 
 -12   6  10    14451.45    13985.33    570.28 o 
 -11   6  10     4838.78     4689.94    153.95 o 
 -10   6  10      865.19      800.71     79.25 o 
  -9   6  10    13418.74    13080.84    277.37 o 
  -8   6  10    10856.15    10466.85    258.31 o 
  -7   6  10      248.38      240.55     54.80 o 
  -6   6  10    15518.86    14973.20    228.56 o 
  -5   6  10    10772.88    10279.51    219.24 o 
  -4   6  10      105.21       99.29     38.62 o 
  -3   6  10     8855.01     8729.09    156.30 o 
  -2   6  10    18559.13    17827.39    222.82 o 
  -1   6  10       32.42       15.91     35.95 o 
   0   6  10     6528.13     6743.10    149.15 o 
   1   6  10    13575.39    13840.94    190.22 o 
   2   6  10     2384.20     2252.27    122.91 o 
   3   6  10     5198.95     5257.10    179.61 o 
   4   6  10    13629.18    13446.06    233.70 o 
   5   6  10     1468.64     1494.68     91.33 o 
   6   6  10     1956.11     2229.90    117.88 o 
   7   6  10     5830.47     6565.11    174.04 o 
   8   6  10     3634.27     3779.57    146.85 o 
   9   6  10      949.04     1013.28    101.11 o 
  10   6  10     3364.95     3413.49    152.02 o 
 -14   7  10     1051.42     1195.94    131.55 o 
 -13   7  10     8546.40     8801.24    252.96 o 
 -12   7  10     1857.14     1729.27    133.25 o 
 -11   7  10    12736.91    12934.59    286.39 o 
 -10   7  10     2457.53     2703.23    136.64 o 
  -9   7  10      118.20      121.98     71.26 o 
  -8   7  10      217.36      252.11     71.59 o 
  -7   7  10    25331.69    24117.86    379.85 o 
  -6   7  10     2113.41     2257.05    124.46 o 
  -5   7  10     7934.32     7505.08    131.81 o 
  -4   7  10     5008.47     4909.94    115.61 o 
  -3   7  10     5526.91     5603.94    125.22 o 
  -2   7  10      931.91      904.39     61.72 o 
  -1   7  10    18853.30    18435.53    232.32 o 
   0   7  10     1813.68     1976.80     73.15 o 
   1   7  10     1852.42     1918.98     72.76 o 
   2   7  10     1470.72     1727.27     70.68 o 
   3   7  10     7628.70     7566.01    193.24 o 
   4   7  10      505.50      446.66     67.84 o 
   5   7  10    13125.78    13007.27    238.51 o 
   6   7  10     1247.21     1331.24     93.19 o 
   7   7  10       10.53      -18.71     66.47 o 
   8   7  10      382.70      358.86     81.79 o 
   9   7  10     6904.06     7098.89    392.76 o 
  10   7  10      329.86      322.21    115.04 o 
 -14   8  10     1754.26     1793.22    147.47 o 
 -13   8  10      687.07      782.92    192.81 o 
 -12   8  10    13009.48    12419.99    326.22 o 
 -11   8  10     1763.05     1469.55    123.31 o 
 -10   8  10     1249.10     1230.59    106.92 o 
  -9   8  10       34.56       15.50     71.32 o 
  -8   8  10     6745.26     6523.36    184.07 o 
  -7   8  10     1595.96     1724.74    103.06 o 
  -6   8  10    12109.58    11945.60    271.24 o 
  -5   8  10      402.24      453.24     62.38 o 
  -4   8  10      124.74      201.29     57.85 o 
  -3   8  10       30.52      -17.49     52.88 o 
  -2   8  10    13445.33    13307.24    244.68 o 
  -1   8  10     1303.42     1254.18     68.87 o 
   0   8  10     4398.93     4577.02    107.30 o 
   1   8  10       65.64       98.85     55.79 o 
   2   8  10      390.87      571.95     65.97 o 
   3   8  10       11.37       38.79     44.30 o 
   4   8  10     9120.46     9443.36    166.31 o 
   5   8  10       28.61      -54.24     70.04 o 
   6   8  10     2159.15     2305.69    183.30 o 
   7   8  10       20.40      -59.22     82.91 o 
   8   8  10     1533.91     1658.64    140.45 o 
   9   8  10        5.34      -66.50     99.30 o 
 -13   9  10    12030.10    11995.74    300.07 o 
 -12   9  10      377.34      331.24    102.12 o 
 -11   9  10     8977.19     8316.88    236.98 o 
 -10   9  10     4119.63     4176.13    171.59 o 
  -9   9  10     2407.50     2243.26    126.39 o 
  -8   9  10     5252.19     5145.21    168.77 o 
  -7   9  10    17191.73    16922.10    448.34 o 
  -6   9  10     4197.38     4241.52    142.43 o 
  -5   9  10     5092.58     4994.42    128.98 o 
  -4   9  10     6920.26     6764.33    172.47 o 
  -3   9  10     4409.26     4475.36    175.09 o 
  -2   9  10     2114.28     1993.00     99.63 o 
  -1   9  10    24535.91    24269.78    330.96 o 
   0   9  10      526.90      465.94     62.00 o 
   1   9  10     1768.80     2030.06    108.27 o 
   2   9  10    16334.61    15716.03    294.80 o 
   3   9  10    21624.45    21821.44    319.82 o 
   4   9  10       66.19      136.52     79.31 o 
   5   9  10     7399.94     7726.25    231.25 o 
   6   9  10      978.69      950.93    113.45 o 
   7   9  10      668.52      790.07    116.49 o 
   8   9  10     3807.83     3644.46    185.76 o 
 -12  10  10     2384.37     2503.18    153.25 o 
 -11  10  10     3492.89     3706.15    213.86 o 
 -10  10  10     1283.97     1272.34    117.19 o 
  -9  10  10     1128.83     1362.80    116.93 o 
  -8  10  10      234.26      273.90     80.50 o 
  -7  10  10       66.80      127.27     72.08 o 
  -6  10  10     4023.05     3980.43    125.70 o 
  -5  10  10     6687.36     6567.97    254.41 o 
  -4  10  10      212.21      183.60     66.47 o 
  -3  10  10     2423.42     2015.55    135.25 o 
  -2  10  10     1601.68     1778.00    122.69 o 
  -1  10  10      830.33      775.43     88.29 o 
   0  10  10      997.00      882.82     90.18 o 
   1  10  10     3220.98     3430.73    142.78 o 
   2  10  10        8.80      126.93     87.62 o 
   3  10  10     1003.08      867.07     95.58 o 
   4  10  10      896.56     1062.27    100.95 o 
   5  10  10      198.51      173.69     79.85 o 
   6  10  10      646.05      579.84    141.70 o 
   7  10  10     1676.59     1795.29    195.43 o 
 -11  11  10      874.22     1052.19    125.49 o 
 -10  11  10    17971.07    17810.72    442.79 o 
  -9  11  10       22.12      -68.53     93.21 o 
  -8  11  10    10840.39    11104.90    325.97 o 
  -7  11  10     2834.28     2782.88    137.32 o 
  -6  11  10     9497.84     9422.05    375.38 o 
  -5  11  10        8.49       64.08     82.82 o 
  -4  11  10    25200.91    23972.06    478.13 o 
  -3  11  10     1055.88     1162.09    137.13 o 
  -2  11  10     6202.29     5808.30    206.45 o 
  -1  11  10      839.80      917.49    161.14 o 
   0  11  10     7500.51     7568.86    206.91 o 
   1  11  10      254.91      336.67     85.11 o 
   2  11  10    35910.61    35388.64    547.39 o 
   3  11  10      826.04      944.09    101.64 o 
   4  11  10       34.53      134.64     82.53 o 
   5  11  10     1019.63      998.06    139.04 o 
   6  11  10     6690.32     7101.15    317.73 o 
 -10  12  10      716.62      574.24    125.90 o 
  -9  12  10      798.52      698.42    124.90 o 
  -8  12  10      290.43      346.73    110.21 o 
  -7  12  10        2.60       80.32     87.04 o 
  -6  12  10       91.81      -36.62     89.09 o 
  -5  12  10      370.18      270.37    100.15 o 
  -4  12  10      447.10      376.49    102.77 o 
  -3  12  10      709.34      812.44    113.68 o 
  -2  12  10      253.69      173.13     93.27 o 
  -1  12  10        0.70      -43.43     80.33 o 
   0  12  10      116.49       87.62     81.32 o 
   1  12  10      456.73      590.28     98.93 o 
   2  12  10      192.80      277.01     91.08 o 
   3  12  10      191.92      187.75     85.19 o 
   4  12  10        0.54     -111.85     79.32 o 
   5  12  10        8.60      -22.18     82.23 o 
  -8  13  10     4853.09     4718.76    290.42 o 
  -7  13  10     8842.89     8971.72    306.11 o 
  -6  13  10     4053.58     3913.57    247.02 o 
  -5  13  10     1553.26     1596.12    217.47 o 
  -4  13  10    16281.75    15470.50    376.55 o 
  -3  13  10     3482.88     3442.12    182.97 o 
  -2  13  10     5146.58     4908.42    273.34 o 
  -1  13  10     5630.85     5464.51    225.64 o 
   0  13  10     9916.13     9809.38    295.30 o 
   1  13  10      989.41      980.27    117.12 o 
   2  13  10    13550.06    14370.66   1285.73 o 
   3  13  10      957.20      820.34    112.82 o 
  -5  14  10      152.04      245.72    118.66 o 
  -4  14  10      121.50      -96.61     95.28 o 
  -3  14  10       44.84       24.56    101.36 o 
  -2  14  10       22.69       73.24     99.13 o 
  -1  14  10      218.82      468.58    158.83 o 
   0  14  10      127.08      204.16    108.96 o 
 -15   0  11     1180.71     1350.89    179.51 o 
 -13   0  11     1812.96     1785.00    291.34 o 
 -11   0  11        0.28       57.68    100.71 o 
  -9   0  11     2788.95     2850.42    165.05 o 
  -7   0  11     1826.99     1975.17    131.33 o 
  -5   0  11      135.59      139.30    125.59 o 
  -3   0  11     2950.92     3066.34    204.54 o 
  -1   0  11      300.33      289.75     66.52 o 
   1   0  11      190.78      254.20     68.70 o 
   3   0  11      679.91      734.17     98.00 o 
   5   0  11       56.58      -39.02     74.33 o 
   7   0  11      115.42      202.83     98.28 o 
   9   0  11      140.03      212.29    129.74 o 
  11   0  11        7.59       48.57    118.45 o 
 -16   1  11     3320.44     3436.63    165.94 o 
 -15   1  11    19366.81    20580.21    371.52 o 
 -14   1  11       55.55      -81.24     88.50 o 
 -13   1  11    34239.99    34893.41    496.47 o 
 -12   1  11     5351.77     5547.91    171.67 o 
 -11   1  11      506.91      436.21     79.38 o 
 -10   1  11     3035.28     2985.58    123.99 o 
  -9   1  11    70538.38    69996.97    953.80 o 
  -8   1  11      634.60      760.12     78.77 o 
  -7   1  11    41411.01    41466.56    499.63 o 
  -6   1  11     4792.93     4703.49    130.22 o 
  -5   1  11      426.53      547.32     62.43 o 
  -4   1  11     4105.41     4222.75    107.65 o 
  -3   1  11    55181.06    55446.56    595.63 o 
  -2   1  11      199.16      243.97     36.54 o 
  -1   1  11    32105.91    31786.95    387.03 o 
   0   1  11    16188.53    16762.29    324.12 o 
   1   1  11     1397.66     1432.79     72.89 o 
   2   1  11     2716.57     2543.49     98.50 o 
   3   1  11    30935.95    29916.37    420.70 o 
   4   1  11     2157.70     2155.91    114.36 o 
   5   1  11    10749.43    10740.46    211.85 o 
   6   1  11     4683.72     4541.72    245.65 o 
   7   1  11     5523.99     5227.74    154.95 o 
   8   1  11      299.69      261.02     77.73 o 
   9   1  11     7596.80     7624.94    199.53 o 
  10   1  11      249.96      281.22     88.42 o 
  11   1  11     1493.54     1429.82    122.87 o 
 -16   2  11     1189.65     1459.29    161.14 o 
 -15   2  11     1624.08     1767.02    133.24 o 
 -14   2  11     1331.00     1492.00    124.37 o 
 -13   2  11      232.27      175.42     87.23 o 
 -12   2  11       34.22      -14.48     74.42 o 
 -11   2  11     1044.35      970.54    100.76 o 
 -10   2  11     2460.77     2404.41    114.35 o 
  -9   2  11     3009.19     2878.74    115.29 o 
  -8   2  11     2208.63     2334.27    102.55 o 
  -7   2  11        0.33       45.54     52.78 o 
  -6   2  11       77.50       73.81     49.73 o 
  -5   2  11     2649.06     2801.31    160.54 o 
  -4   2  11     2831.74     2770.11     90.57 o 
  -3   2  11      822.02      864.06     69.26 o 
  -2   2  11     1525.35     1584.84     67.27 o 
  -1   2  11      111.31      144.54     35.66 o 
   0   2  11      154.74      149.35     46.79 o 
   1   2  11     2003.26     2073.97     84.44 o 
   2   2  11     1909.25     1885.05     85.60 o 
   3   2  11      278.20      245.35     54.18 o 
   4   2  11      164.38      281.92     61.06 o 
   5   2  11      600.50      612.20     71.50 o 
   6   2  11      128.13      150.60     63.60 o 
   7   2  11      752.94      766.92     84.93 o 
   8   2  11      454.09      345.99     84.24 o 
   9   2  11       23.78       48.90     78.34 o 
  10   2  11       16.27        2.63     82.48 o 
  11   2  11      155.26      263.41     94.34 o 
 -16   3  11    14348.29    14982.15    347.46 o 
 -15   3  11     2392.88     2640.83    146.18 o 
 -14   3  11      955.20     1045.46    107.62 o 
 -13   3  11     8045.05     7902.78    353.61 o 
 -12   3  11    23456.81    24007.56    378.11 o 
 -11   3  11       12.75       50.72     87.04 o 
 -10   3  11    30731.89    29845.60    770.66 o 
  -9   3  11     6728.81     6493.11    165.47 o 
  -8   3  11      879.27      856.64     75.54 o 
  -7   3  11    20187.09    19639.47    288.08 o 
  -6   3  11    54017.93    53846.49    619.52 o 
  -5   3  11      216.70      260.47     50.59 o 
  -4   3  11    23510.98    22847.06    293.18 o 
  -3   3  11     9054.49     9041.80    156.21 o 
  -2   3  11    10123.85    10169.84    166.13 o 
  -1   3  11     8834.21     9061.78    138.63 o 
   0   3  11    39361.33    38742.33    401.18 o 
   1   3  11       44.56        7.84     60.38 o 
   2   3  11     7153.90     6996.66    151.70 o 
   3   3  11     8555.16     8456.52    232.18 o 
   4   3  11     4277.61     4217.39    128.51 o 
   5   3  11      238.73      307.82     66.12 o 
   6   3  11    21588.20    21442.19    333.22 o 
   7   3  11      129.32      104.14     68.38 o 
   8   3  11     3627.95     3773.70    145.97 o 
   9   3  11     1371.52     1340.06    107.56 o 
  10   3  11     6556.23     6208.52    291.36 o 
 -15   4  11     2884.27     3037.80    152.82 o 
 -14   4  11      187.47       69.01    116.36 o 
 -13   4  11      355.50      299.36     85.25 o 
 -12   4  11     1045.05      977.19    100.94 o 
 -11   4  11     8377.36     8284.28    421.98 o 
 -10   4  11     1357.56     1261.41     91.19 o 
  -9   4  11     2947.41     2987.84    117.08 o 
  -8   4  11       16.77      -51.52     50.02 o 
  -7   4  11     2256.89     2163.54    118.62 o 
  -6   4  11      337.79      390.83     56.56 o 
  -5   4  11    13150.20    12874.45    204.06 o 
  -4   4  11      265.58      309.65     49.19 o 
  -3   4  11     1604.99     1665.03     71.58 o 
  -2   4  11       49.13       57.33     41.80 o 
  -1   4  11     6257.82     6123.65    195.90 o 
   0   4  11      287.36      339.03     44.67 o 
   1   4  11    10923.88    10971.65    193.35 o 
   2   4  11       18.19      -63.04     63.58 o 
   3   4  11        4.01      -33.94     47.74 o 
   4   4  11      271.56      295.15     63.64 o 
   5   4  11     5888.99     6026.57    159.55 o 
   6   4  11       27.06       29.08     66.61 o 
   7   4  11     2407.78     2473.92    117.94 o 
   8   4  11        4.95      -35.81     70.09 o 
   9   4  11      128.75      135.91     81.75 o 
  10   4  11      116.18       86.11     82.45 o 
 -15   5  11     2013.29     1776.16    221.45 o 
 -14   5  11      617.79      680.87    169.23 o 
 -13   5  11      830.00      923.99    101.53 o 
 -12   5  11     7958.81     7979.51    317.49 o 
 -11   5  11      556.07      611.69     80.85 o 
 -10   5  11    18102.29    18507.13    501.82 o 
  -9   5  11     2646.99     2736.77    113.07 o 
  -8   5  11      498.59      352.73     64.40 o 
  -7   5  11      591.87      535.49     63.28 o 
  -6   5  11    26281.52    25818.44    613.52 o 
  -5   5  11     1629.92     1741.22     94.13 o 
  -4   5  11    23107.81    21997.23    341.43 o 
  -3   5  11     7636.89     7592.72    146.70 o 
  -2   5  11     1845.69     1868.08     75.03 o 
  -1   5  11     1100.98     1077.40     87.70 o 
   0   5  11    32472.39    32157.79    352.71 o 
   1   5  11     4521.42     4517.33    103.22 o 
   2   5  11     8121.79     8129.36    170.76 o 
   3   5  11     7500.61     7644.26    170.36 o 
   4   5  11     5418.71     5413.33    150.18 o 
   5   5  11      350.45      180.55     66.82 o 
   6   5  11    14324.20    14389.15    262.02 o 
   7   5  11     1801.22     1769.49    108.80 o 
   8   5  11     1543.72     1729.47    156.61 o 
   9   5  11     2741.26     2783.31    150.48 o 
  10   5  11     3238.75     3375.43    157.96 o 
 -15   6  11     1274.51     1435.75    150.38 o 
 -14   6  11     3375.83     3491.19    181.19 o 
 -13   6  11     2301.26     2441.11    267.18 o 
 -12   6  11     4828.25     4862.32    191.42 o 
 -11   6  11     6376.42     6024.36    199.72 o 
 -10   6  11      940.88      885.06     83.41 o 
  -9   6  11      288.24      375.07     66.89 o 
  -8   6  11     7770.57     7681.66    168.79 o 
  -7   6  11     7301.28     7289.09    274.84 o 
  -6   6  11     2067.48     2107.01     90.64 o 
  -5   6  11     7118.91     7011.84    191.21 o 
  -4   6  11     3410.71     3366.46    102.55 o 
  -3   6  11      459.35      499.49     55.17 o 
  -2   6  11    14756.81    14163.12    216.16 o 
  -1   6  11     5481.20     5367.05    123.11 o 
   0   6  11      258.75      285.43     45.66 o 
   1   6  11     6284.22     6452.87    141.11 o 
   2   6  11     7598.50     7659.88    166.41 o 
   3   6  11      546.71      482.95     67.95 o 
   4   6  11     8153.69     8072.07    182.94 o 
   5   6  11     5595.63     5857.89    158.32 o 
   6   6  11       12.01      -65.10     67.15 o 
   7   6  11     1379.38     1582.46    106.84 o 
   8   6  11     4536.57     4598.47    176.87 o 
   9   6  11      378.95      396.12     92.22 o 
 -14   7  11     1451.82     1790.69    209.42 o 
 -13   7  11     5594.61     5639.87    379.70 o 
 -12   7  11      558.09      411.31    100.41 o 
 -11   7  11      188.85      153.19     85.90 o 
 -10   7  11     1727.55     2009.76    126.61 o 
  -9   7  11     9350.15     9542.14    232.31 o 
  -8   7  11      248.36      335.59     75.70 o 
  -7   7  11    12008.99    11179.76    237.42 o 
  -6   7  11     1959.95     2042.51    108.09 o 
  -5   7  11     2477.15     2366.58    131.13 o 
  -4   7  11     2334.36     2426.75     92.88 o 
  -3   7  11    19890.49    19477.97    366.02 o 
  -2   7  11      323.89      303.57     53.98 o 
  -1   7  11     3824.58     3749.27    107.32 o 
   0   7  11     3065.42     3189.83     93.35 o 
   1   7  11     3566.84     3570.48     97.40 o 
   2   7  11      351.10      479.06     76.53 o 
   3   7  11    14734.09    14507.81    250.00 o 
   4   7  11      598.54      745.70     80.85 o 
   5   7  11     2367.86     2256.58    111.80 o 
   6   7  11      999.62     1150.22     96.38 o 
   7   7  11     3717.81     3742.83    230.59 o 
   8   7  11      171.07      168.36     85.32 o 
   9   7  11     5686.69     6073.72    319.67 o 
 -13   8  11       57.54       14.67    100.51 o 
 -12   8  11     7415.93     7060.97    224.93 o 
 -11   8  11      762.88      808.65    108.34 o 
 -10   8  11     6324.73     6079.43    199.20 o 
  -9   8  11      722.01      809.64     97.57 o 
  -8   8  11    18372.45    18086.05    328.35 o 
  -7   8  11       65.92      207.30     70.39 o 
  -6   8  11     1520.30     1517.70     96.88 o 
  -5   8  11      292.26      149.99    133.90 o 
  -4   8  11    12621.50    12509.07    365.28 o 
  -3   8  11     2258.58     2277.84    106.93 o 
  -2   8  11    23703.48    23423.76    374.39 o 
  -1   8  11      290.04      347.96     54.75 o 
   0   8  11      162.33      165.85     46.92 o 
   1   8  11      386.68      398.86     52.68 o 
   2   8  11    12867.58    13188.32    199.62 o 
   3   8  11      322.15      262.84     68.09 o 
   4   8  11    11213.77    11374.93    226.23 o 
   5   8  11       40.83      118.65     84.52 o 
   6   8  11       25.93       -2.88     85.36 o 
   7   8  11      333.60      231.80     98.32 o 
   8   8  11     8247.78     8806.60    273.86 o 
 -13   9  11     3394.72     3496.02    176.56 o 
 -12   9  11     2723.36     2527.16    150.95 o 
 -11   9  11      442.24      372.42    100.11 o 
 -10   9  11      202.34      235.50    117.98 o 
  -9   9  11     1946.46     2066.73    192.65 o 
  -8   9  11      203.60      288.64     79.97 o 
  -7   9  11     4980.95     4794.75    236.00 o 
  -6   9  11     4386.85     4171.86    184.59 o 
  -5   9  11        8.14       72.47     65.46 o 
  -4   9  11       92.38      108.48     63.64 o 
  -3   9  11     5747.55     5905.09    198.22 o 
  -2   9  11      620.23      607.08     87.37 o 
  -1   9  11     4797.50     4796.34    147.46 o 
   0   9  11     1170.13     1312.88     82.50 o 
   1   9  11      723.79      912.97     90.73 o 
   2   9  11      923.20     1063.26     94.86 o 
   3   9  11    10158.65    10154.64    237.64 o 
   4   9  11     1512.05     1500.11    123.30 o 
   5   9  11      152.15      137.56     87.34 o 
   6   9  11      228.39      211.41     94.03 o 
   7   9  11     1313.23     1430.43    139.40 o 
 -12  10  11     1151.86     1238.86    131.81 o 
 -11  10  11    15233.68    14918.28    325.09 o 
 -10  10  11     2505.56     2491.01    143.33 o 
  -9  10  11     1861.96     2080.95    129.79 o 
  -8  10  11     6238.31     6553.04    240.59 o 
  -7  10  11     2330.04     2381.10    124.83 o 
  -6  10  11       79.20      125.90     90.29 o 
  -5  10  11    23288.96    22438.00    559.46 o 
  -4  10  11     7328.94     7518.72    193.92 o 
  -3  10  11     1964.34     1867.25    135.29 o 
  -2  10  11     7284.65     6995.63    225.62 o 
  -1  10  11     7917.22     7596.51    468.64 o 
   0  10  11      524.90      789.66    107.05 o 
   1  10  11    11130.66    11328.44    254.54 o 
   2  10  11     6457.06     6819.72    215.08 o 
   3  10  11      159.61      305.19     85.76 o 
   4  10  11     3740.87     3980.94    231.18 o 
   5  10  11     1264.36     1355.22    195.31 o 
   6  10  11       34.74       62.64    133.74 o 
 -10  11  11     1011.94     1079.67    119.33 o 
  -9  11  11        3.97      -81.72     97.60 o 
  -8  11  11       53.00       67.41    134.82 o 
  -7  11  11      634.19      613.16    164.37 o 
  -6  11  11     2958.21     3031.64    229.94 o 
  -5  11  11      226.63      170.19     91.00 o 
  -4  11  11      875.33      928.88    147.75 o 
  -3  11  11       89.78      106.51    138.05 o 
  -2  11  11       73.41       94.07     84.08 o 
  -1  11  11      366.01      339.39     95.85 o 
   0  11  11     1922.86     1822.57    136.15 o 
   1  11  11       13.80       66.40     82.79 o 
   2  11  11      969.97      844.37    114.79 o 
   3  11  11      146.30      106.41     84.14 o 
   4  11  11      698.23      686.36    137.18 o 
   5  11  11      288.86      162.82    141.31 o 
  -9  12  11     4238.03     4208.09    305.66 o 
  -8  12  11      306.37      293.65    166.22 o 
  -7  12  11     9748.95     9572.33    398.92 o 
  -6  12  11      499.23      483.88    153.29 o 
  -5  12  11    17769.14    17658.94    407.13 o 
  -4  12  11       33.66       42.64     98.81 o 
  -3  12  11     3374.04     3120.31    173.50 o 
  -2  12  11      528.19      312.18     97.75 o 
  -1  12  11    13633.10    13237.87    337.63 o 
   0  12  11      343.12      527.77    112.11 o 
   1  12  11    11349.30    11513.09    318.37 o 
   2  12  11      386.59      428.65     99.22 o 
   3  12  11      209.25      268.48     93.87 o 
   4  12  11      359.61      312.22     98.66 o 
  -6  13  11        5.10       12.93    137.59 o 
  -5  13  11      369.50      505.54    116.06 o 
  -4  13  11      218.56      360.97    108.99 o 
  -3  13  11       88.42      248.35    144.52 o 
  -2  13  11      107.95       71.17    100.97 o 
  -1  13  11      111.53      108.70     98.90 o 
   0  13  11       16.96       39.19    102.72 o 
   1  13  11      126.64      104.72    105.37 o 
 -14   0  12    15715.30    16085.49    443.06 o 
 -12   0  12     2930.01     2982.91    195.71 o 
 -10   0  12    30273.11    30565.35    606.64 o 
  -8   0  12    53348.24    53929.89    896.33 o 
  -6   0  12      431.68      299.75     79.87 o 
  -4   0  12    45407.34    45532.23    731.13 o 
  -2   0  12    33621.20    33363.71    842.17 o 
   0   0  12    11900.39    12266.16    286.30 o 
   2   0  12    27636.75    27378.10    799.23 o 
   4   0  12     4981.71     5127.77    203.18 o 
   6   0  12    12440.81    11699.27    716.59 o 
   8   0  12    10951.44    10076.24    556.83 o 
  10   0  12      190.41      250.09    128.45 o 
 -15   1  12      383.87      532.93    108.24 o 
 -14   1  12      550.77      379.96    100.77 o 
 -13   1  12        2.66       18.09     81.97 o 
 -12   1  12       39.64      -71.16     73.95 o 
 -11   1  12      759.75      837.09    121.16 o 
 -10   1  12     1405.27     1466.23     99.61 o 
  -9   1  12      590.45      598.19    100.36 o 
  -8   1  12      625.47      528.43     72.40 o 
  -7   1  12      329.03      383.68     65.11 o 
  -6   1  12      270.76      333.73     65.22 o 
  -5   1  12      632.43      660.00     62.25 o 
  -4   1  12     1347.44     1382.10     71.71 o 
  -3   1  12      116.46      132.17     54.45 o 
  -2   1  12       91.26      134.38     68.89 o 
  -1   1  12      155.99      170.14     46.58 o 
   0   1  12      678.67      686.89     61.77 o 
   1   1  12      469.73      554.90     60.84 o 
   2   1  12      325.95      391.18     62.78 o 
   3   1  12       28.63       55.58     53.86 o 
   4   1  12       12.99      -32.59     55.24 o 
   5   1  12       88.79      145.40     64.31 o 
   6   1  12      219.39      189.21     69.75 o 
   7   1  12      272.38      283.28     75.75 o 
   8   1  12       33.05     -106.14     91.55 o 
   9   1  12        1.35       62.14     79.87 o 
  10   1  12        4.88       88.21     86.04 o 
 -15   2  12        9.11       -7.63     94.03 o 
 -14   2  12    15013.07    15228.32    307.11 o 
 -13   2  12    10228.56    10863.83    248.60 o 
 -12   2  12      128.92      154.89     81.88 o 
 -11   2  12     9845.08     9713.00    486.10 o 
 -10   2  12    14660.23    14748.78    267.87 o 
  -9   2  12       89.86      101.30     85.30 o 
  -8   2  12    25656.55    25547.69    361.03 o 
  -7   2  12    36397.66    35983.60    515.28 o 
  -6   2  12      345.70      322.41     58.28 o 
  -5   2  12    11474.33    11056.67    188.36 o 
  -4   2  12    27986.91    28319.35    417.56 o 
  -3   2  12     6683.76     6601.57    159.40 o 
  -2   2  12     6675.33     6888.61    156.65 o 
  -1   2  12    29541.18    28581.93    423.86 o 
   0   2  12     3414.17     3307.84    105.17 o 
   1   2  12     6126.66     6103.98    141.70 o 
   2   2  12    19361.71    18520.58    404.21 o 
   3   2  12     9485.97     9170.21    217.26 o 
   4   2  12       66.28      117.18     58.75 o 
   5   2  12    14494.72    14480.17    286.03 o 
   6   2  12     4999.60     4849.03    156.74 o 
   7   2  12      546.41      622.04     84.30 o 
   8   2  12     4328.73     4277.46    217.79 o 
   9   2  12     4561.86     4652.41    214.23 o 
  10   2  12       39.74      -31.12     83.89 o 
 -15   3  12      478.78      555.48    106.98 o 
 -14   3  12       40.31      -31.10     86.03 o 
 -13   3  12      101.82       73.91     87.30 o 
 -12   3  12     4076.82     3891.20    151.05 o 
 -11   3  12     1665.97     1657.35    161.74 o 
 -10   3  12     1206.56     1303.12     97.62 o 
  -9   3  12      129.63      -31.45     58.14 o 
  -8   3  12     1388.88     1385.94     87.67 o 
  -7   3  12      156.72      236.32     60.19 o 
  -6   3  12     5830.39     5685.94    165.11 o 
  -5   3  12     1367.85     1387.29     80.37 o 
  -4   3  12      364.67      386.46     64.16 o 
  -3   3  12       56.91      155.48     55.08 o 
  -2   3  12     3405.58     3527.38    104.67 o 
  -1   3  12      710.53      661.66     69.25 o 
   0   3  12     3797.52     3909.18    115.71 o 
   1   3  12      608.05      620.02     64.13 o 
   2   3  12        0.57      -17.52     47.92 o 
   3   3  12        0.98      -66.80     48.74 o 
   4   3  12     1909.92     1937.16     97.22 o 
   5   3  12      499.92      485.55     78.23 o 
   6   3  12     2069.31     2200.35    137.82 o 
   7   3  12      358.15      358.37    100.25 o 
   8   3  12       59.25       84.18     79.54 o 
   9   3  12        2.13      -66.56     80.76 o 
 -15   4  12      151.17       98.20     96.01 o 
 -14   4  12      588.98      480.17     99.15 o 
 -13   4  12    17428.30    17605.78    399.33 o 
 -12   4  12      503.86      546.40     92.25 o 
 -11   4  12    19457.32    19034.34    326.82 o 
 -10   4  12      645.42      662.75     83.05 o 
  -9   4  12     1444.27     1512.09     93.88 o 
  -8   4  12      573.03      595.17    108.28 o 
  -7   4  12    37638.82    36541.89    904.00 o 
  -6   4  12     1951.85     1905.25    113.09 o 
  -5   4  12    17633.69    17448.61    303.01 o 
  -4   4  12     1581.45     1601.25     91.96 o 
  -3   4  12     5324.91     5271.09    144.26 o 
  -2   4  12      159.27      170.10     49.99 o 
  -1   4  12    41272.96    41591.20    482.17 o 
   0   4  12      904.57      944.41     76.96 o 
   1   4  12    10292.83    10167.77    204.59 o 
   2   4  12      517.91      426.55     62.79 o 
   3   4  12    13931.78    13439.26    240.98 o 
   4   4  12      399.53      371.05     68.68 o 
   5   4  12    17558.98    17554.08    294.93 o 
   6   4  12      355.56      282.13     76.33 o 
   7   4  12      558.91      485.56     86.17 o 
   8   4  12       57.04       83.20     79.56 o 
   9   4  12     4764.56     4540.69    192.20 o 
 -14   5  12     2606.41     2502.50    144.15 o 
 -13   5  12      518.80      376.63     92.59 o 
 -12   5  12     4647.95     4806.77    399.59 o 
 -11   5  12       79.81       41.25     70.71 o 
 -10   5  12      291.02      192.90     72.71 o 
  -9   5  12     1485.67     1555.09     95.52 o 
  -8   5  12     5205.42     5198.18    190.87 o 
  -7   5  12     1249.39     1364.95    110.23 o 
  -6   5  12     9782.78     9516.88    181.28 o 
  -5   5  12      999.22     1069.80     98.92 o 
  -4   5  12       25.36       -7.50     53.81 o 
  -3   5  12     6035.47     6115.89    155.47 o 
  -2   5  12    10505.59    10261.12    177.55 o 
  -1   5  12      246.89      189.19     49.70 o 
   0   5  12     6090.42     5910.76    169.32 o 
   1   5  12     1965.33     1884.81     90.89 o 
   2   5  12      440.96      549.17    100.23 o 
   3   5  12     2995.28     2973.39    116.03 o 
   4   5  12     6797.05     6926.84    170.95 o 
   5   5  12      160.52       55.90     67.26 o 
   6   5  12     2201.43     2214.90    117.51 o 
   7   5  12     1013.04     1063.87     97.92 o 
   8   5  12      544.95      611.42     93.87 o 
   9   5  12      814.13     1002.91    109.35 o 
 -14   6  12     2188.30     2142.39    236.38 o 
 -13   6  12     5292.22     5011.57    199.59 o 
 -12   6  12      996.56     1219.91    123.64 o 
 -11   6  12     5696.43     5718.33    202.81 o 
 -10   6  12    12838.01    12268.62    254.04 o 
  -9   6  12      145.53      -46.65     61.09 o 
  -8   6  12     2249.24     2418.61    104.35 o 
  -7   6  12    10985.90    10647.76    322.02 o 
  -6   6  12     5945.31     6004.65    285.24 o 
  -5   6  12     6130.02     6205.63    227.92 o 
  -4   6  12    13618.25    13396.64    251.61 o 
  -3   6  12     1924.35     1897.07     84.09 o 
  -2   6  12     5014.45     4766.48    122.85 o 
  -1   6  12    11035.22    11014.01    189.00 o 
   0   6  12     6578.14     6519.75    140.14 o 
   1   6  12     3527.63     3439.30    119.64 o 
   2   6  12    14161.27    14119.34    309.36 o 
   3   6  12     3300.82     3273.69    123.04 o 
   4   6  12     1070.20     1102.19     93.57 o 
   5   6  12     6555.35     6524.75    310.69 o 
   6   6  12     3045.03     3186.46    134.24 o 
   7   6  12      208.51      174.52     83.61 o 
   8   6  12     4190.05     4626.47    170.37 o 
 -13   7  12     2016.28     1811.75    156.50 o 
 -12   7  12      938.91      951.73    124.04 o 
 -11   7  12     4002.06     3908.84    172.31 o 
 -10   7  12      307.94      181.63     83.17 o 
  -9   7  12    17318.20    16965.03    325.28 o 
  -8   7  12     2086.33     2227.17    123.54 o 
  -7   7  12     1241.28     1113.87    106.27 o 
  -6   7  12     1830.57     2071.75    135.78 o 
  -5   7  12    17443.13    17378.69    305.40 o 
  -4   7  12     1307.26     1162.34     88.10 o 
  -3   7  12    19334.41    18989.45    275.57 o 
  -2   7  12     2624.92     2718.71     98.25 o 
  -1   7  12      110.32      142.15     52.82 o 
   0   7  12     1590.89     1653.35     80.11 o 
   1   7  12    11426.42    11491.41    215.42 o 
   2   7  12     1526.93     1664.60    152.21 o 
   3   7  12    11817.41    12205.40    275.10 o 
   4   7  12     1831.06     1973.91    123.29 o 
   5   7  12      167.41      175.87     72.59 o 
   6   7  12      144.60      175.89     77.91 o 
   7   7  12     7052.80     7430.83    203.72 o 
   8   7  12      211.43      254.02     90.09 o 
 -13   8  12      146.70      165.20    104.70 o 
 -12   8  12       13.17       -4.70     92.93 o 
 -11   8  12       16.64       20.47     92.66 o 
 -10   8  12    10604.04    10328.97    279.55 o 
  -9   8  12      315.66      274.61     89.14 o 
  -8   8  12     4291.88     3901.75    153.76 o 
  -7   8  12      146.53      118.44     94.50 o 
  -6   8  12     1806.38     1707.43    175.45 o 
  -5   8  12      128.00      136.13     80.54 o 
  -4   8  12    13570.31    12716.13    412.31 o 
  -3   8  12       79.18       74.73     63.85 o 
  -2   8  12     3628.19     3544.00    132.22 o 
  -1   8  12      109.24      159.17     54.03 o 
   0   8  12     3147.75     3200.54    108.53 o 
   1   8  12       88.61      111.74     50.69 o 
   2   8  12     8930.78     9192.32    197.16 o 
   3   8  12       91.08       17.77     67.70 o 
   4   8  12     1588.71     1642.26    105.03 o 
   5   8  12        0.49       13.68     85.53 o 
   6   8  12     1809.94     1967.79    147.82 o 
   7   8  12        7.54       76.93    100.01 o 
 -12   9  12     4863.43     4709.73    199.48 o 
 -11   9  12     5730.46     5823.58    208.73 o 
 -10   9  12      860.03      910.14    109.21 o 
  -9   9  12     8481.68     8914.77    430.07 o 
  -8   9  12      217.01      212.41     82.03 o 
  -7   9  12     1346.50     1365.39    133.17 o 
  -6   9  12     9460.45     9351.29    274.64 o 
  -5   9  12    12291.08    11992.55    668.57 o 
  -4   9  12      248.94      198.49    102.50 o 
  -3   9  12    19931.21    19028.25    611.84 o 
  -2   9  12     1033.36     1016.72     90.10 o 
  -1   9  12        3.85      -11.90     60.24 o 
   0   9  12     5155.19     4983.68    155.81 o 
   1   9  12    16317.26    16373.99    362.31 o 
   2   9  12      225.21      189.51    116.61 o 
   3   9  12    12056.17    12755.11    383.72 o 
   4   9  12     3023.27     3096.27    165.07 o 
   5   9  12     1961.25     1871.22    142.73 o 
   6   9  12      941.38      878.53    125.35 o 
 -11  10  12      418.41      434.23    108.62 o 
 -10  10  12      808.46      722.30    109.35 o 
  -9  10  12      490.69      489.05     93.98 o 
  -8  10  12     1352.00     1408.62    275.18 o 
  -7  10  12     2564.65     2730.63    168.15 o 
  -6  10  12       36.44        0.46     91.09 o 
  -5  10  12      169.78      141.82    120.51 o 
  -4  10  12     1668.42     1651.91    107.50 o 
  -3  10  12     1003.09     1122.37    128.82 o 
  -2  10  12      913.59      858.25    108.24 o 
  -1  10  12     1425.65     1219.02    292.73 o 
   0  10  12      132.16      209.45     86.63 o 
   1  10  12       81.23      153.05     85.13 o 
   2  10  12     1527.29     1785.85    121.73 o 
   3  10  12      918.74      902.99    200.85 o 
   4  10  12      269.41      459.71    138.01 o 
   5  10  12      224.96      382.22    141.98 o 
  -9  11  12     2338.37     2629.02    243.79 o 
  -8  11  12     3178.20     3340.06    265.95 o 
  -7  11  12      562.81      321.36    145.90 o 
  -6  11  12    26021.63    24771.15    695.35 o 
  -5  11  12     3693.52     3216.32    236.40 o 
  -4  11  12      551.37      709.31    112.64 o 
  -3  11  12     1165.68     1026.36    200.39 o 
  -2  11  12     8636.51     9017.62    271.24 o 
  -1  11  12      614.37      750.82    114.64 o 
   0  11  12    14905.57    14880.81    363.64 o 
   1  11  12     2824.70     3138.82    199.92 o 
   2  11  12       31.50      -55.42     93.56 o 
   3  11  12      190.96      302.41    138.92 o 
   4  11  12    11835.67    12357.21    835.71 o 
  -7  12  12      419.58      488.50    157.91 o 
  -6  12  12      404.95      283.49    158.83 o 
  -5  12  12      195.87      273.34    146.83 o 
  -4  12  12        9.15      107.94     96.97 o 
  -3  12  12        1.55      -13.33     99.27 o 
  -2  12  12      235.17      457.63    110.13 o 
  -1  12  12      491.76      336.81    107.02 o 
   0  12  12      157.20      194.49    102.68 o 
   1  12  12      100.29       93.37     98.73 o 
   2  12  12        8.65       23.46     95.27 o 
 -15   0  13      570.91      283.69    152.07 o 
 -13   0  13       13.06     -164.41    109.60 o 
 -11   0  13     1470.76     1438.84    154.33 o 
  -9   0  13      654.30      664.83    137.59 o 
  -7   0  13      270.52      320.16     90.85 o 
  -5   0  13     1104.10     1020.24    102.86 o 
  -3   0  13      149.34      146.83    109.89 o 
  -1   0  13      273.55      207.77    108.97 o 
   1   0  13      563.75      692.26     96.64 o 
   3   0  13       49.83       28.66     78.23 o 
   5   0  13      275.23      276.59    102.94 o 
   7   0  13      114.24       14.53    103.23 o 
   9   0  13        6.08     -100.65    110.25 o 
 -15   1  13    10586.65    11227.64    275.51 o 
 -14   1  13     5122.04     5771.89    276.43 o 
 -13   1  13      576.81      458.01     99.04 o 
 -12   1  13      977.55      968.85    106.17 o 
 -11   1  13    30193.45    29377.47    526.95 o 
 -10   1  13     2269.51     2328.10    116.94 o 
  -9   1  13     9785.01     9780.00    210.18 o 
  -8   1  13     4639.24     4622.19    164.88 o 
  -7   1  13     7313.48     7718.95    171.49 o 
  -6   1  13      670.17      739.86     70.65 o 
  -5   1  13    15095.41    14936.71    233.40 o 
  -4   1  13      568.24      624.88     73.52 o 
  -3   1  13    13829.08    13275.30    329.67 o 
  -2   1  13    13756.45    12978.87    317.33 o 
  -1   1  13    20567.28    19926.82    417.85 o 
   0   1  13      203.41      176.37     62.55 o 
   1   1  13    21855.84    21884.30    316.20 o 
   2   1  13     5671.24     5352.73    143.00 o 
   3   1  13      710.18      711.03     95.70 o 
   4   1  13     2022.49     2269.61    109.83 o 
   5   1  13    13683.05    13427.73    255.18 o 
   6   1  13        6.73      -43.44     69.76 o 
   7   1  13    12559.91    12165.46    280.70 o 
   8   1  13     1823.48     1915.40    125.20 o 
   9   1  13      257.72       50.59     84.39 o 
 -15   2  13       33.36     -140.65     93.77 o 
 -14   2  13      139.14       65.85     93.81 o 
 -13   2  13      858.16      983.27    114.79 o 
 -12   2  13      976.97      950.37    105.22 o 
 -11   2  13     1067.72     1040.36    102.91 o 
 -10   2  13       79.32       74.14     69.54 o 
  -9   2  13      134.66       64.47     77.97 o 
  -8   2  13      204.03      166.17     64.62 o 
  -7   2  13     2730.37     2789.37    145.82 o 
  -6   2  13     1952.67     2002.08     93.82 o 
  -5   2  13      240.04      109.35     62.77 o 
  -4   2  13       99.04      182.54     61.44 o 
  -3   2  13      491.42      460.97     86.58 o 
  -2   2  13     1197.14     1100.21    128.82 o 
  -1   2  13     2134.05     2128.40    128.30 o 
   0   2  13     1353.04     1442.65     93.77 o 
   1   2  13       88.48      157.12     57.38 o 
   2   2  13       21.18       49.80     54.70 o 
   3   2  13      826.90      879.43     78.28 o 
   4   2  13      888.73      920.07     92.73 o 
   5   2  13      686.06      604.15     86.17 o 
   6   2  13      545.99      669.26     88.67 o 
   7   2  13        2.99       -6.86     76.02 o 
   8   2  13        0.51      -68.49     88.15 o 
 -14   3  13    12614.89    12941.59    284.90 o 
 -13   3  13      301.52      260.63    101.96 o 
 -12   3  13    13454.55    12703.01    302.43 o 
 -11   3  13     1624.84     1699.22    132.89 o 
 -10   3  13     2699.37     2644.68    123.67 o 
  -9   3  13      756.29      801.78     84.68 o 
  -8   3  13    36566.44    36343.91    513.02 o 
  -7   3  13       55.54       27.37     59.81 o 
  -6   3  13     9596.50     9353.94    182.00 o 
  -5   3  13     1732.44     1785.93    101.05 o 
  -4   3  13     9509.45     9293.85    203.99 o 
  -3   3  13       47.67      -30.44     94.91 o 
  -2   3  13    31506.05    31327.13    581.32 o 
  -1   3  13      867.61      901.40    102.84 o 
   0   3  13     4585.64     4322.03    143.21 o 
   1   3  13     2917.21     2887.66    109.38 o 
   2   3  13    10115.47     9570.36    193.11 o 
   3   3  13      310.52      249.90     79.57 o 
   4   3  13    16570.74    16503.63    314.02 o 
   5   3  13     1133.13     1265.52    110.49 o 
   6   3  13     1201.24     1200.98    100.08 o 
   7   3  13     1833.77     1860.54    118.41 o 
   8   3  13     8755.11     8718.76    222.86 o 
 -14   4  13      598.44      730.50    119.82 o 
 -13   4  13     4269.18     4393.02    170.94 o 
 -12   4  13      183.67      205.19     83.74 o 
 -11   4  13      177.84      227.86     86.83 o 
 -10   4  13      803.14      698.05     85.84 o 
  -9   4  13     4591.20     4488.79    167.52 o 
  -8   4  13     1050.71     1062.74    110.36 o 
  -7   4  13     7400.41     7549.74    174.02 o 
  -6   4  13      107.33      117.10     70.09 o 
  -5   4  13       48.81      101.69     64.15 o 
  -4   4  13     1573.96     1680.46     98.78 o 
  -3   4  13     7368.20     7411.55    179.54 o 
  -2   4  13     1303.85     1288.09    112.60 o 
  -1   4  13     4800.92     4695.67    150.51 o 
   0   4  13        8.43      -52.78     56.52 o 
   1   4  13      203.13      223.32     70.73 o 
   2   4  13      662.99      744.41     89.47 o 
   3   4  13     6710.83     6723.50    167.98 o 
   4   4  13      875.07      858.33     87.75 o 
   5   4  13      957.22     1023.33    155.81 o 
   6   4  13        3.72        1.93     70.54 o 
   7   4  13      485.67      386.14    111.12 o 
   8   4  13      154.52      140.25     89.60 o 
 -14   5  13    11481.97    12059.47    615.89 o 
 -13   5  13     2648.09     2737.87    170.34 o 
 -12   5  13     6907.48     7148.89    200.89 o 
 -11   5  13     4854.96     4831.24    165.14 o 
 -10   5  13     1143.90     1354.79     99.79 o 
  -9   5  13      300.42      275.45     72.23 o 
  -8   5  13    20633.69    19914.06    522.08 o 
  -7   5  13     1879.98     1776.78    111.12 o 
  -6   5  13     9394.97     8963.29    216.55 o 
  -5   5  13     8551.31     8453.40    203.07 o 
  -4   5  13     6142.81     6294.78    169.39 o 
  -3   5  13     1639.61     1522.56     93.77 o 
  -2   5  13    23980.70    23853.54    368.64 o 
  -1   5  13     3733.90     3469.25    136.75 o 
   0   5  13     1878.97     1995.53    143.44 o 
   1   5  13     4020.63     3929.98    146.43 o 
   2   5  13     6671.74     6917.27    168.75 o 
   3   5  13      208.06      199.94     69.00 o 
   4   5  13     8724.63     8935.73    203.99 o 
   5   5  13      912.69      981.33     96.95 o 
   6   5  13      371.60      473.76     84.26 o 
   7   5  13     1167.32     1072.53    104.99 o 
   8   5  13     3571.74     3665.44    160.35 o 
 -13   6  13     3179.49     3413.40    241.73 o 
 -12   6  13     3458.27     3507.51    209.89 o 
 -11   6  13      140.70       46.05     89.37 o 
 -10   6  13     8982.83     8677.00    249.56 o 
  -9   6  13     5756.69     5748.54    183.31 o 
  -8   6  13      192.75      144.15     64.67 o 
  -7   6  13     3836.05     4141.90    158.16 o 
  -6   6  13     6024.12     5804.21    174.56 o 
  -5   6  13      682.68      514.00     76.04 o 
  -4   6  13     8423.88     8118.67    195.57 o 
  -3   6  13     6710.32     6428.23    169.23 o 
  -2   6  13      297.12      256.90     65.19 o 
  -1   6  13     3711.85     3846.50    177.05 o 
   0   6  13     5566.83     5632.59    169.18 o 
   1   6  13     1434.86     1330.94     99.01 o 
   2   6  13     5609.68     5718.48    158.80 o 
   3   6  13     4878.28     5126.23    155.14 o 
   4   6  13       90.44      117.14     72.59 o 
   5   6  13      617.68      727.56     90.34 o 
   6   6  13     2503.39     2416.16    127.98 o 
   7   6  13      785.57      845.10    102.04 o 
 -13   7  13      713.16      669.20    121.23 o 
 -12   7  13     1308.77     1318.79    131.47 o 
 -11   7  13    11245.64    11399.91    349.14 o 
 -10   7  13       57.01      169.02     88.14 o 
  -9   7  13     6481.31     5808.11    199.66 o 
  -8   7  13     1655.15     1719.50    180.99 o 
  -7   7  13     4258.01     4579.92    346.75 o 
  -6   7  13     2380.82     2156.12    349.98 o 
  -5   7  13    19425.15    18732.00    346.32 o 
  -4   7  13      536.60      593.75     83.36 o 
  -3   7  13     3135.48     3062.05    127.43 o 
  -2   7  13      921.56      935.39     73.02 o 
  -1   7  13     5788.59     5836.65    145.55 o 
   0   7  13     1253.08     1189.16     97.46 o 
   1   7  13     9226.61     9168.66    220.69 o 
   2   7  13      387.17      308.95     97.43 o 
   3   7  13     1248.38     1272.81     95.07 o 
   4   7  13      933.38     1086.61     96.59 o 
   5   7  13     3441.52     3515.78    144.28 o 
   6   7  13       91.60      105.42     78.97 o 
 -12   8  13     7569.10     7706.37    279.76 o 
 -11   8  13      576.69      491.75    111.11 o 
 -10   8  13    15381.95    15849.77    328.65 o 
  -9   8  13      268.29      329.05     88.99 o 
  -8   8  13      258.44      -23.78    156.98 o 
  -7   8  13      228.72      217.13    103.15 o 
  -6   8  13    13762.91    13755.37    348.19 o 
  -5   8  13      795.03      748.45    168.99 o 
  -4   8  13    19028.80    18846.64    932.67 o 
  -3   8  13       59.38      -21.06     74.11 o 
  -2   8  13       81.29       18.10     64.76 o 
  -1   8  13      343.85      420.14     68.25 o 
   0   8  13    12456.26    12832.79    268.05 o 
   1   8  13      127.49      280.14     81.12 o 
   2   8  13     8839.68     9198.90    229.35 o 
   3   8  13       13.13      115.94     73.22 o 
   4   8  13      508.81      464.47     84.05 o 
   5   8  13      186.93      200.31     99.82 o 
   6   8  13     6656.99     7206.71    249.59 o 
 -11   9  13     4398.51     4647.15    243.66 o 
 -10   9  13      817.69      806.86    149.70 o 
  -9   9  13     1680.60     1529.10    473.26 o 
  -8   9  13      960.23      934.35    131.17 o 
  -7   9  13      131.72      188.59    165.29 o 
  -6   9  13        4.05       27.13     89.91 o 
  -5   9  13     6434.17     6176.53    227.82 o 
  -4   9  13     1668.37     1728.36    221.16 o 
  -3   9  13     2542.05     2370.76    205.00 o 
  -2   9  13      447.76      430.62     79.65 o 
  -1   9  13     1293.10     1545.28    118.49 o 
   0   9  13       25.91        5.80     69.23 o 
   1   9  13     4700.68     4741.84    331.51 o 
   2   9  13     1300.83     1448.87    225.32 o 
   3   9  13      215.39      318.05    236.86 o 
   4   9  13      488.76      625.44    146.05 o 
   5   9  13      981.32      991.13    128.99 o 
 -10  10  13     5627.54     5469.13    260.31 o 
  -9  10  13     2031.46     2310.93    199.00 o 
  -8  10  13       16.33      122.77    107.80 o 
  -7  10  13    12927.75    12138.12    336.45 o 
  -6  10  13     8969.29     8969.12    441.86 o 
  -5  10  13      146.43      -38.27     94.35 o 
  -4  10  13     4887.47     4960.68    201.51 o 
  -3  10  13     5533.06     5281.13    282.57 o 
  -2  10  13      363.75      232.52     89.64 o 
  -1  10  13     5246.11     5230.84    210.08 o 
   0  10  13     5581.43     5698.68    216.94 o 
   1  10  13       51.09       31.40    159.75 o 
   2  10  13     2524.49     2823.86    285.34 o 
   3  10  13     6997.73     6912.83    408.16 o 
  -8  11  13     1152.88     1130.28    191.15 o 
  -7  11  13       76.72      106.20    145.90 o 
  -6  11  13      120.70      389.69    147.75 o 
  -5  11  13      233.81       63.72    134.82 o 
  -4  11  13      559.29      322.28    150.52 o 
  -3  11  13      517.18      337.98    139.44 o 
  -2  11  13      946.78      826.30    121.68 o 
  -1  11  13       16.51       30.79     90.59 o 
   0  11  13       59.19       50.18     98.06 o 
   1  11  13      180.37      110.81    159.75 o 
   2  11  13      856.20      593.77    200.39 o 
  -5  12  13       82.37      -32.32    145.90 o 
  -4  12  13      224.47      -30.47    141.29 o 
  -3  12  13    10052.00    10312.92    410.01 o 
  -2  12  13        4.71     -138.47     92.31 o 
 -14   0  14     1685.84     1965.21    476.95 o 
 -12   0  14    20580.19    21077.35    524.51 o 
 -10   0  14     7769.86     7629.73    696.27 o 
  -8   0  14    14237.82    15366.84    487.11 o 
  -6   0  14    45917.18    45159.55   1020.40 o 
  -4   0  14     2042.40     1724.98    195.77 o 
  -2   0  14    52588.13    50883.13   1231.86 o 
   0   0  14    12555.99    13206.97    468.18 o 
   2   0  14      458.06      421.83     96.95 o 
   4   0  14    18900.31    19021.40    447.26 o 
   6   0  14    11606.69    11612.42    675.95 o 
 -14   1  14      239.62       65.25    112.36 o 
 -13   1  14      254.21      170.88     95.91 o 
 -12   1  14      937.61      758.70    105.48 o 
 -11   1  14       70.48       60.64     80.18 o 
 -10   1  14       46.49       33.58     74.77 o 
  -9   1  14      293.77      423.58     79.59 o 
  -8   1  14      784.01      711.05     79.40 o 
  -7   1  14      596.97      666.11     76.39 o 
  -6   1  14     1068.17     1047.11    115.81 o 
  -5   1  14        6.96       73.52     92.06 o 
  -4   1  14       12.85      178.71     86.52 o 
  -3   1  14      143.38       35.08     84.90 o 
  -2   1  14     1610.77     1798.67    133.69 o 
  -1   1  14      996.36     1084.22    114.18 o 
   0   1  14      329.04      276.36    115.89 o 
   1   1  14        2.98       78.30     66.43 o 
   2   1  14       58.27      105.59     59.48 o 
   3   1  14      239.82      246.56     68.75 o 
   4   1  14      389.64      433.48     78.95 o 
   5   1  14      313.92      400.03     82.33 o 
   6   1  14       88.76       88.64     77.89 o 
   7   1  14        9.33        8.27     78.51 o 
 -14   2  14       92.49       -7.57     95.97 o 
 -13   2  14     3697.09     3625.16    161.93 o 
 -12   2  14     7461.64     7274.29    205.44 o 
 -11   2  14     2911.36     3046.94    173.67 o 
 -10   2  14      790.40      847.33     95.30 o 
  -9   2  14    17962.71    17299.89    474.44 o 
  -8   2  14     1914.15     2031.49    106.95 o 
  -7   2  14     3249.83     3311.61    146.42 o 
  -6   2  14    17442.65    17216.16    472.18 o 
  -5   2  14    13083.61    13196.40    266.46 o 
  -4   2  14      719.31      727.14    106.41 o 
  -3   2  14    14506.26    14712.99    572.07 o 
  -2   2  14    14607.14    15057.36    359.45 o 
  -1   2  14       39.66       31.36     79.59 o 
   0   2  14    10943.06    10100.87    279.80 o 
   1   2  14     8708.85     8434.33    240.37 o 
   2   2  14       15.74      -81.21     54.14 o 
   3   2  14     5830.29     5801.63    162.43 o 
   4   2  14     8146.60     8214.49    318.02 o 
   5   2  14       34.14       66.02     72.52 o 
   6   2  14     4737.77     5105.77    171.31 o 
   7   2  14     4422.50     4440.55    168.11 o 
 -14   3  14     1632.96     1558.79    132.35 o 
 -13   3  14      879.18      738.38    111.34 o 
 -12   3  14      274.38      237.27     96.75 o 
 -11   3  14       82.48      111.60     79.78 o 
 -10   3  14     1974.02     1980.49    118.15 o 
  -9   3  14     1999.07     2064.19    140.04 o 
  -8   3  14     3505.51     3764.36    135.78 o 
  -7   3  14     1556.51     1461.65    110.29 o 
  -6   3  14       10.56      -52.04     68.05 o 
  -5   3  14      435.29      528.71     89.12 o 
  -4   3  14     2797.85     2542.28    160.43 o 
  -3   3  14     2052.46     1972.52    137.12 o 
  -2   3  14     2791.14     2706.72    152.78 o 
  -1   3  14      724.01      501.42     98.36 o 
   0   3  14       31.18       -2.77     78.35 o 
   1   3  14       49.50      115.43     69.86 o 
   2   3  14     2392.22     2482.74    109.36 o 
   3   3  14     1423.01     1436.61     98.99 o 
   4   3  14      899.50      919.94     88.74 o 
   5   3  14      122.00       69.38     75.85 o 
   6   3  14      113.67      140.58    108.89 o 
   7   3  14       26.68      -50.21     81.07 o 
 -13   4  14     8487.01     8470.49    337.75 o 
 -12   4  14      675.44      558.03    100.11 o 
 -11   4  14     4391.18     4836.27    221.72 o 
 -10   4  14      214.45      116.86     77.11 o 
  -9   4  14    23734.13    23255.52    400.85 o 
  -8   4  14      408.45      284.39     96.41 o 
  -7   4  14     6780.96     6671.64    440.14 o 
  -6   4  14        2.36       13.42     69.90 o 
  -5   4  14    10450.55    10798.39    237.33 o 
  -4   4  14      123.38      210.41     68.91 o 
  -3   4  14    24882.80    24765.45    506.42 o 
  -2   4  14       66.30       80.22    202.23 o 
  -1   4  14     1836.38     1546.63    190.69 o 
   0   4  14       49.22      113.41     67.59 o 
   1   4  14    12013.60    12348.42    263.79 o 
   2   4  14       23.30       54.41     75.84 o 
   3   4  14    13732.43    13270.44    296.03 o 
   4   4  14       24.78        8.19     68.75 o 
   5   4  14      133.44       68.96     74.58 o 
   6   4  14      134.24      126.56     81.56 o 
   7   4  14     5699.00     5700.96    186.90 o 
 -13   5  14      168.54      127.18    101.30 o 
 -12   5  14       39.25       46.01     85.09 o 
 -11   5  14     2729.51     2767.46    134.60 o 
 -10   5  14     5834.37     5976.38    201.15 o 
  -9   5  14     1165.00     1281.10     99.22 o 
  -8   5  14     5132.33     5297.02    223.80 o 
  -7   5  14      414.35      386.89     85.62 o 
  -6   5  14      477.28      499.20     81.89 o 
  -5   5  14     3616.13     3447.50    142.21 o 
  -4   5  14     8588.80     9070.35    272.85 o 
  -3   5  14      605.04      695.48    107.02 o 
  -2   5  14     3302.23     3318.83    177.24 o 
  -1   5  14      916.60      859.20    109.36 o 
   0   5  14     1736.75     1961.00    175.56 o 
   1   5  14     1207.08     1167.10    102.36 o 
   2   5  14     4847.72     5040.74    175.86 o 
   3   5  14        9.10      -26.12     65.73 o 
   4   5  14      510.12      643.71     85.84 o 
   5   5  14      400.89      325.88     85.08 o 
   6   5  14      962.64     1062.58    106.39 o 
 -12   6  14     9780.87     9252.50    276.28 o 
 -11   6  14      292.50      202.69     99.98 o 
 -10   6  14     1446.05     1264.63    120.92 o 
  -9   6  14     5971.35     6234.18    260.30 o 
  -8   6  14     3810.38     3770.18    163.60 o 
  -7   6  14     2501.05     2742.84    151.43 o 
  -6   6  14     8239.69     8334.43    247.81 o 
  -5   6  14     1367.89     1481.48    106.18 o 
  -4   6  14     1055.47     1044.10     91.75 o 
  -3   6  14     5916.76     5896.85    170.24 o 
  -2   6  14     4518.02     4439.12    327.82 o 
  -1   6  14     1490.43     1199.02    121.11 o 
   0   6  14     4680.45     4518.91    162.56 o 
   1   6  14     3275.05     3576.03    231.48 o 
   2   6  14        6.23       53.43     74.12 o 
   3   6  14     3049.41     3138.83    132.22 o 
   4   6  14     2875.73     2985.55    133.51 o 
   5   6  14        0.50      -19.03     72.75 o 
   6   6  14     1431.03     1507.15    115.23 o 
 -12   7  14      814.21      735.17    123.65 o 
 -11   7  14    11075.09    11055.93    281.87 o 
 -10   7  14     1632.27     1526.88    164.82 o 
  -9   7  14      926.57      854.72    136.65 o 
  -8   7  14      429.33      337.41    119.09 o 
  -7   7  14    11277.33    10489.03    306.61 o 
  -6   7  14      740.51      876.85    117.57 o 
  -5   7  14    10772.51    10643.61    238.07 o 
  -4   7  14     2707.16     2643.70    144.98 o 
  -3   7  14      259.50      263.40     75.71 o 
  -2   7  14        8.78      -44.25    101.12 o 
  -1   7  14     7002.19     6870.51    235.68 o 
   0   7  14      646.33      621.92     91.16 o 
   1   7  14     4123.66     4171.65    163.13 o 
   2   7  14      847.47     1017.22    110.26 o 
   3   7  14      485.25      346.07     90.09 o 
   4   7  14       31.64       49.44     76.18 o 
   5   7  14     5018.12     5071.68    174.08 o 
 -11   8  14      829.07      759.20    115.84 o 
 -10   8  14     2367.67     2620.39    196.43 o 
  -9   8  14        2.33     -158.04    105.36 o 
  -8   8  14     1437.84     1502.20    153.93 o 
  -7   8  14      756.79      729.53    142.67 o 
  -6   8  14     7282.02     7092.50    252.95 o 
  -5   8  14      251.50      441.75    105.37 o 
  -4   8  14     2322.56     1896.22    140.80 o 
  -3   8  14       76.13       22.35     83.30 o 
  -2   8  14     2588.65     2652.18    150.15 o 
  -1   8  14      640.83      942.83    167.14 o 
   0   8  14     4936.25     5089.72    226.74 o 
   1   8  14      185.51      152.60    124.88 o 
   2   8  14      533.64      672.12     98.52 o 
   3   8  14       37.43       64.76     82.40 o 
   4   8  14     2676.39     2805.49    150.61 o 
 -10   9  14      407.61      349.54    141.75 o 
  -9   9  14       17.77      147.92    120.93 o 
  -8   9  14     3856.77     3253.90    199.35 o 
  -7   9  14    10222.04     9858.91    329.20 o 
  -6   9  14      112.17       55.35    103.03 o 
  -5   9  14     8258.05     8122.82    257.78 o 
  -4   9  14     1926.43     1855.10    138.15 o 
  -3   9  14      922.44      773.15    113.26 o 
  -2   9  14     1320.16     1192.69    120.42 o 
  -1   9  14     9976.82    10375.00    307.76 o 
   0   9  14       24.88      -28.70     97.61 o 
   1   9  14     2634.13     2593.01    265.95 o 
   2   9  14     4353.52     4341.07    340.75 o 
   3   9  14     4346.22     4760.31    361.99 o 
  -8  10  14       37.70       -1.51    110.03 o 
  -7  10  14       45.91       19.13    103.94 o 
  -6  10  14     1553.44     1403.96    146.20 o 
  -5  10  14     1661.72     1519.45    235.48 o 
  -4  10  14      800.23      748.73    120.78 o 
  -3  10  14      860.78      964.07    168.07 o 
  -2  10  14       80.18      101.58    124.66 o 
  -1  10  14        0.85       97.88    153.29 o 
   0  10  14      747.73      621.47    181.92 o 
   1  10  14     1087.63     1121.05    226.24 o 
  -5  11  14       77.22      -50.79    132.97 o 
  -4  11  14    11828.41    11925.24    447.87 o 
  -3  11  14       88.19      -53.56    134.82 o 
  -2  11  14     4326.84     4317.06    275.18 o 
 -13   0  15     1267.18     1513.96    471.41 o 
 -11   0  15       66.65      -25.91    109.71 o 
  -9   0  15     1114.40     1056.58    191.61 o 
  -7   0  15     1239.58     1265.11    211.47 o 
  -5   0  15       16.77      -90.50    133.90 o 
  -3   0  15     1359.92     1464.57    200.39 o 
  -1   0  15      415.43      564.22    149.60 o 
   1   0  15        0.66        1.85    128.36 o 
   3   0  15      402.77      422.45    117.74 o 
   5   0  15      147.78      275.62    123.36 o 
 -13   1  15    12032.99    11699.36    274.12 o 
 -12   1  15      706.82      785.05    105.47 o 
 -11   1  15     1831.20     1919.65    170.34 o 
 -10   1  15     2228.99     2447.01    130.05 o 
  -9   1  15    16530.48    17133.34    467.07 o 
  -8   1  15      181.75      198.24     93.35 o 
  -7   1  15    18845.30    18590.80    460.97 o 
  -6   1  15     1202.78     1511.22    151.69 o 
  -5   1  15     1158.05     1259.43    136.45 o 
  -4   1  15     2794.85     2938.07    175.94 o 
  -3   1  15    16559.72    17391.58    524.05 o 
  -2   1  15      587.63      604.82    110.02 o 
  -1   1  15    21466.37    21285.20    835.71 o 
   0   1  15     5083.71     5191.84    217.44 o 
   1   1  15      170.27      211.40     93.97 o 
   2   1  15     1126.24     1022.48    121.26 o 
   3   1  15    13660.69    13784.20    260.10 o 
   4   1  15      207.70      260.82     79.32 o 
   5   1  15     7051.37     7393.53    286.30 o 
   6   1  15     1159.26     1270.55    148.24 o 
 -13   2  15      481.60      276.93    100.32 o 
 -12   2  15        0.52      -12.25     85.08 o 
 -11   2  15      251.98      238.50     89.58 o 
 -10   2  15     1175.98     1168.66    117.58 o 
  -9   2  15     1843.04     1793.51    111.35 o 
  -8   2  15     1346.32     1530.70    124.16 o 
  -7   2  15      294.11      212.27     84.10 o 
  -6   2  15        5.46      108.21    102.51 o 
  -5   2  15      680.97      784.29    120.79 o 
  -4   2  15     1427.35     1375.36    133.19 o 
  -3   2  15     1067.47     1106.13    181.92 o 
  -2   2  15      919.70     1017.50    121.62 o 
  -1   2  15       66.23       35.50     88.65 o 
   0   2  15       54.62      128.41     91.30 o 
   1   2  15      449.91      420.55    108.54 o 
   2   2  15      731.63      810.43    102.87 o 
   3   2  15      573.31      576.16     93.69 o 
   4   2  15      123.23      105.96     73.77 o 
   5   2  15        7.00       -2.06     74.22 o 
   6   2  15       12.33        7.87     83.63 o 
 -13   3  15     2093.32     2135.53    158.58 o 
 -12   3  15     4061.22     4019.98    164.32 o 
 -11   3  15       40.02       23.81     82.88 o 
 -10   3  15    16860.32    16801.45    335.21 o 
  -9   3  15      950.04     1093.70    116.95 o 
  -8   3  15     1347.03     1086.05    112.79 o 
  -7   3  15     6282.73     6069.29    323.77 o 
  -6   3  15    11955.62    12098.68    358.52 o 
  -5   3  15       13.61     -143.56    116.81 o 
  -4   3  15    13883.42    13343.69    353.09 o 
  -3   3  15     2116.87     2141.05    149.38 o 
  -2   3  15       86.57       33.53     95.66 o 
  -1   3  15     4111.20     3982.22    192.06 o 
   0   3  15    11261.80    11405.03    313.18 o 
   1   3  15      352.41      333.17    108.30 o 
   2   3  15     7331.31     7621.99    237.04 o 
   3   3  15     3050.70     2964.30    145.59 o 
   4   3  15      111.82      125.20     93.30 o 
   5   3  15      866.42     1012.92    103.22 o 
   6   3  15     6459.83     6566.17    196.65 o 
 -12   4  15      589.34      634.33    100.61 o 
 -11   4  15     4823.49     4778.06    173.60 o 
 -10   4  15     1421.88     1424.26    108.96 o 
  -9   4  15     2696.63     2687.92    157.97 o 
  -8   4  15      135.44      167.35     83.86 o 
  -7   4  15      231.01      217.69     86.50 o 
  -6   4  15      460.74      684.88    120.07 o 
  -5   4  15     5474.43     5707.17    241.02 o 
  -4   4  15      853.05      766.16    119.61 o 
  -3   4  15     1973.05     2004.96    149.01 o 
  -2   4  15       54.87       84.34     88.14 o 
  -1   4  15     1009.15      897.54    131.13 o 
   0   4  15      256.81      467.16    106.07 o 
   1   4  15     3863.45     3601.34    440.48 o 
   2   4  15      199.95      161.64     83.07 o 
   3   4  15      247.12      343.85     89.47 o 
   4   4  15       12.89      -19.00     74.97 o 
   5   4  15      985.86      887.32    101.21 o 
 -12   5  15     1430.67     1462.93    218.52 o 
 -11   5  15      296.03      254.78     88.47 o 
 -10   5  15    10813.52    10855.38    375.99 o 
  -9   5  15      456.68      383.31     98.18 o 
  -8   5  15     3356.89     2915.53    150.34 o 
  -7   5  15     1714.79     1584.39    117.80 o 
  -6   5  15     7185.62     7294.65    328.99 o 
  -5   5  15       20.69       34.18     75.12 o 
  -4   5  15    12123.25    12883.67    358.29 o 
  -3   5  15     1662.01     1493.93    187.92 o 
  -2   5  15      163.82      184.09    100.87 o 
  -1   5  15      732.96      765.21    125.59 o 
   0   5  15     7536.10     8022.30    290.88 o 
   1   5  15      292.70      330.96    119.58 o 
   2   5  15     5812.92     5962.95    194.54 o 
   3   5  15     1441.87     1415.03    116.01 o 
   4   5  15      172.78       60.33     87.91 o 
   5   5  15      193.23      325.51     88.79 o 
 -11   6  15     2845.06     3249.03    236.86 o 
 -10   6  15      125.04       57.31    207.77 o 
  -9   6  15     1131.52     1078.10    147.26 o 
  -8   6  15     2272.59     2359.05    152.65 o 
  -7   6  15     1046.15     1080.68    110.15 o 
  -6   6  15     2954.75     3164.96    147.48 o 
  -5   6  15     3617.06     3790.26    154.04 o 
  -4   6  15       47.05      -45.76     94.34 o 
  -3   6  15      216.69       67.70    100.25 o 
  -2   6  15     4237.43     3962.96    193.85 o 
  -1   6  15     1175.15     1140.75    127.08 o 
   0   6  15     1473.25     1414.60    135.15 o 
   1   6  15     2573.88     2785.88    251.36 o 
   2   6  15      713.08      744.37     99.87 o 
   3   6  15        1.12       53.33     84.93 o 
   4   6  15     2468.83     2316.87    147.06 o 
 -10   7  15      690.73      674.94    141.91 o 
  -9   7  15     2385.90     2458.22    223.01 o 
  -8   7  15      713.62      689.46    132.80 o 
  -7   7  15     8131.78     7880.08    275.93 o 
  -6   7  15       82.05      147.15    105.61 o 
  -5   7  15       27.55       10.51    101.58 o 
  -4   7  15      689.56      756.21    122.01 o 
  -3   7  15     5620.96     5586.16    229.01 o 
  -2   7  15      199.62      230.63    105.33 o 
  -1   7  15     2028.93     1843.06    148.52 o 
   0   7  15      332.29      381.72    107.73 o 
   1   7  15       15.47      109.63     82.20 o 
   2   7  15      282.84      503.18    155.65 o 
   3   7  15     3316.12     3299.64    160.61 o 
  -9   8  15      444.54      446.02    174.53 o 
  -8   8  15     7854.08     8090.42    294.33 o 
  -7   8  15       44.43      -56.00    106.05 o 
  -6   8  15     3822.03     3739.36    201.10 o 
  -5   8  15        1.96     -135.47     90.31 o 
  -4   8  15      832.18     1009.78    164.83 o 
  -3   8  15     1152.92      921.59    189.30 o 
  -2   8  15     8813.65     9093.99    401.69 o 
  -1   8  15        7.18      -31.40    132.97 o 
   0   8  15     1433.98     1456.26    185.61 o 
   1   8  15      155.63      165.96    102.79 o 
   2   8  15     2691.16     2831.36    162.83 o 
  -8   9  15       33.71      -93.20    107.73 o 
  -7   9  15     3403.71     3297.32    199.85 o 
  -6   9  15     1698.45     1474.48    151.19 o 
  -5   9  15      608.66      644.79    119.09 o 
  -4   9  15      232.57      260.64    101.40 o 
  -3   9  15     1473.43     1976.15    229.01 o 
  -2   9  15      276.04      318.59    157.91 o 
  -1   9  15     1941.41     1910.59    213.31 o 
   0   9  15      368.47      125.59    141.29 o 
  -4  10  15      612.18      758.14    158.83 o 
  -3  10  15     2763.19     2592.08    225.32 o 
 -12   0  16     2767.81     2584.23    376.30 o 
 -10   0  16    15395.33    16700.65    433.08 o 
  -8   0  16    25311.10    26381.62    863.41 o 
  -6   0  16      252.83      170.84    154.21 o 
  -4   0  16    16752.68    16897.02    598.39 o 
  -2   0  16    13668.76    13388.89    513.43 o 
   0   0  16       31.40      137.59    147.75 o 
   2   0  16     7300.87     8382.02    396.15 o 
   4   0  16     7488.61     7486.33    285.56 o 
 -12   1  16       14.08       15.70    123.29 o 
 -11   1  16      274.28      245.64     94.45 o 
 -10   1  16     1034.55      968.07    105.71 o 
  -9   1  16      390.33      536.83    109.78 o 
  -8   1  16      953.82     1190.98    224.39 o 
  -7   1  16       49.76      -80.39    108.10 o 
  -6   1  16       17.82     -113.58    100.56 o 
  -5   1  16      240.98      319.82    112.87 o 
  -4   1  16     1073.63     1299.19    149.68 o 
  -3   1  16      120.36       58.73     99.02 o 
  -2   1  16      284.73      430.05    107.99 o 
  -1   1  16       11.02      114.04     94.68 o 
   0   1  16      120.55      166.53    107.64 o 
   1   1  16      175.38      169.83    102.83 o 
   2   1  16      328.75      311.96    111.81 o 
   3   1  16       23.12       68.66    107.36 o 
   4   1  16       22.16      -58.88     88.38 o 
 -12   2  16      433.25      522.46    105.93 o 
 -11   2  16     6214.11     6134.99    269.20 o 
 -10   2  16     5190.20     5506.88    217.96 o 
  -9   2  16      229.79      265.53    139.20 o 
  -8   2  16    13819.72    13914.51    746.60 o 
  -7   2  16     8617.16     9366.62    325.80 o 
  -6   2  16      282.97      153.25    119.10 o 
  -5   2  16     5575.44     5267.73    241.03 o 
  -4   2  16    10711.16    10636.03    326.73 o 
  -3   2  16      266.38      285.21    109.70 o 
  -2   2  16     4545.46     5295.77    232.05 o 
  -1   2  16     6202.60     5891.30    240.59 o 
   0   2  16       14.01      100.29    100.50 o 
   1   2  16     2693.22     2447.44    188.84 o 
   2   2  16     4313.70     4267.28    210.97 o 
   3   2  16      227.63      262.91    111.85 o 
   4   2  16      894.27     1105.67    117.90 o 
 -12   3  16     1302.27     1442.58    142.81 o 
 -11   3  16     1237.68     1299.06    162.64 o 
 -10   3  16     1604.56     1853.00    150.12 o 
  -9   3  16      380.32      431.38    106.40 o 
  -8   3  16       16.70       51.57     92.58 o 
  -7   3  16       41.31       89.59    154.21 o 
  -6   3  16     2088.10     2181.01    176.31 o 
  -5   3  16      773.11      812.91    131.82 o 
  -4   3  16      914.28      952.84    134.34 o 
  -3   3  16      306.32      409.68    113.33 o 
  -2   3  16      285.58      246.06    109.20 o 
  -1   3  16      110.18      265.95    110.98 o 
   0   3  16     1741.28     1740.30    151.81 o 
   1   3  16      413.54      538.33    120.37 o 
   2   3  16      138.31       37.26    103.96 o 
   3   3  16       36.19        1.20    103.34 o 
   4   3  16      324.57      341.59    101.80 o 
 -11   4  16    11791.45    12306.49    315.81 o 
 -10   4  16       88.81      -54.66     93.93 o 
  -9   4  16      108.82       66.87     95.72 o 
  -8   4  16      694.99      797.59    182.12 o 
  -7   4  16     9766.21    10344.83    344.08 o 
  -6   4  16      392.86      551.85    131.37 o 
  -5   4  16    10322.74    10256.77    321.76 o 
  -4   4  16      123.76       31.13    107.36 o 
  -3   4  16       29.76       93.38    101.84 o 
  -2   4  16      343.35      380.70    253.48 o 
  -1   4  16    11151.87    11629.02    328.09 o 
   0   4  16      380.51      405.52    116.22 o 
   1   4  16     6238.78     6345.84    424.32 o 
   2   4  16        6.84       -8.88    100.96 o 
   3   4  16     1308.61     1218.42    181.84 o 
 -11   5  16      500.55      541.48    120.99 o 
 -10   5  16     1136.25     1106.06    124.41 o 
  -9   5  16      292.65      393.10    109.33 o 
  -8   5  16      771.21      661.33    109.08 o 
  -7   5  16     1446.48     1225.54    115.93 o 
  -6   5  16     4642.75     5140.54    280.26 o 
  -5   5  16        8.23       53.42    100.19 o 
  -4   5  16      308.51      175.09    114.56 o 
  -3   5  16     1508.08     1442.42    141.59 o 
  -2   5  16     2091.58     2401.13    176.84 o 
  -1   5  16      372.75      528.22    112.26 o 
   0   5  16     2540.18     2699.28    224.39 o 
   1   5  16      147.11      143.31    106.65 o 
   2   5  16       27.90       20.39     98.91 o 
   3   5  16      796.80      861.26    111.09 o 
 -10   6  16     2551.20     2286.07    404.93 o 
  -9   6  16      623.15      804.20    141.74 o 
  -8   6  16     1906.37     1754.89    131.39 o 
  -7   6  16     2062.61     2345.73    142.88 o 
  -6   6  16      279.63      219.25    118.78 o 
  -5   6  16     3766.29     3789.39    209.00 o 
  -4   6  16     2456.36     2732.40    183.91 o 
  -3   6  16        6.07     -102.92    101.05 o 
  -2   6  16     2969.28     3061.51    178.26 o 
  -1   6  16     3179.00     3040.19    182.55 o 
   0   6  16      559.54      775.95    147.29 o 
   1   6  16     1738.23     1860.44    160.88 o 
   2   6  16     4232.02     4150.54    521.28 o 
  -9   7  16     5793.64     5820.02    270.45 o 
  -8   7  16      529.55      437.44    130.41 o 
  -7   7  16     2005.05     1823.87    199.46 o 
  -6   7  16      740.78      752.64    127.36 o 
  -5   7  16     2629.31     2773.08    265.95 o 
  -4   7  16      369.76      135.92    114.52 o 
  -3   7  16     6203.05     6323.94    249.62 o 
  -2   7  16      465.21      555.28    140.36 o 
  -1   7  16      192.58      145.46    117.28 o 
   0   7  16      475.76      642.78    229.47 o 
   1   7  16     1578.57     1893.50    161.17 o 
  -7   8  16      274.28      179.42    114.64 o 
  -6   8  16        1.16      -98.59     98.39 o 
  -5   8  16       16.60      -15.70    154.21 o 
  -4   8  16     3247.63     4021.56    322.28 o 
  -3   8  16       91.92       69.26    156.98 o 
  -2   8  16     2413.00     2299.35    233.63 o 
  -1   8  16       77.71       61.87    140.36 o 
 -11   0  17      892.96     1067.49    277.03 o 
  -9   0  17      877.97      400.77    228.09 o 
  -7   0  17        6.60     -134.82    172.68 o 
  -5   0  17      742.20      674.11    192.07 o 
  -3   0  17      271.25      318.59    162.52 o 
  -1   0  17       32.30       35.09    149.60 o 
   1   0  17      329.09      376.76    168.07 o 
 -10   1  17       39.85       74.18    150.33 o 
  -9   1  17    12466.43    13556.10    428.90 o 
  -8   1  17     1529.48     1905.92    195.27 o 
  -7   1  17        4.31       63.50    123.71 o 
  -6   1  17     1077.86     1024.54    162.99 o 
  -5   1  17     5368.49     5325.37    250.92 o 
  -4   1  17      140.79       77.00    113.87 o 
  -3   1  17    12232.43    11879.84    358.95 o 
  -2   1  17     4254.37     4138.69    219.51 o 
  -1   1  17     1067.50      856.67    131.23 o 
   0   1  17      617.52      730.51    132.87 o 
   1   1  17     9056.49     9314.40    464.49 o 
   2   1  17      803.91      664.18    180.99 o 
 -10   2  17      227.37      377.56    158.54 o 
  -9   2  17       45.76        1.15    136.43 o 
  -8   2  17       17.75       17.84    129.37 o 
  -7   2  17      524.18      635.35    159.75 o 
  -6   2  17      700.51      589.54    230.40 o 
  -5   2  17      319.32      387.42    127.28 o 
  -4   2  17      201.60       98.28    110.72 o 
  -3   2  17        1.10      -37.93    101.52 o 
  -2   2  17      262.85      239.17    144.06 o 
  -1   2  17      458.68      495.27    138.98 o 
   0   2  17      334.76      202.36    113.94 o 
   1   2  17      196.37      295.63    113.91 o 
   2   2  17       24.84      -12.81    114.65 o 
 -10   3  17       74.69       32.89    122.19 o 
  -9   3  17     1728.59     1719.94    192.46 o 
  -8   3  17    12288.06    13247.94    460.79 o 
  -7   3  17      288.39      131.62    130.55 o 
  -6   3  17     6868.11     7176.44    524.97 o 
  -5   3  17      432.32      461.00    128.68 o 
  -4   3  17      688.71      560.54    127.20 o 
  -3   3  17      528.11      548.68    198.54 o 
  -2   3  17    10065.09    10338.64    696.27 o 
  -1   3  17      111.93      159.15    114.57 o 
   0   3  17     4130.44     3972.69    221.33 o 
   1   3  17      880.90      905.16    145.44 o 
   2   3  17     1838.09     1651.14    157.82 o 
  -9   4  17      643.06      696.23    162.11 o 
  -8   4  17      373.23      414.75    234.09 o 
  -7   4  17     2592.09     2291.30    187.67 o 
  -6   4  17      268.23      195.10    132.88 o 
  -5   4  17      230.59       96.11    121.32 o 
  -4   4  17      241.52      133.37    121.75 o 
  -3   4  17     1446.68     1514.56    161.87 o 
  -2   4  17      446.81      467.15    163.91 o 
  -1   4  17     1868.53     1853.14    423.40 o 
   0   4  17       33.36      -21.07    104.15 o 
   1   4  17       55.66       50.23    115.89 o 
  -8   5  17     5577.59     5546.93    712.43 o 
  -7   5  17      395.98      237.19    164.37 o 
  -6   5  17     5653.48     6616.41    284.97 o 
  -5   5  17     2666.37     2160.94    181.89 o 
  -4   5  17      321.65       52.76    119.06 o 
  -3   5  17      588.18      250.31    156.52 o 
  -2   5  17     6400.25     6757.28    266.08 o 
  -1   5  17      881.23      739.75    271.95 o 
   0   5  17     2246.93     2294.95    176.59 o 
  -7   6  17     1995.52     2005.98    188.79 o 
  -6   6  17      599.46      779.43    142.84 o 
  -5   6  17       25.55      -20.55    115.22 o 
  -4   6  17     3030.71     2757.70    194.59 o 
  -3   6  17     1749.07     1911.65    171.72 o 
  -2   6  17      719.25      953.76    147.29 o 
  -1   6  17     1711.90     1851.56    163.89 o 
  -8   0  18     1067.78     1411.01    261.33 o 
  -6   0  18     7396.47     7451.20    451.56 o 
  -4   0  18     4139.91     3758.38    323.20 o 
  -2   0  18     6309.58     6390.17    379.53 o 
   0   0  18     2795.48     2930.06    289.04 o 
  -8   1  18      125.48      138.22    141.94 o 
  -7   1  18      299.70      251.77    187.92 o 
  -6   1  18      508.40      341.11    147.89 o 
  -5   1  18       26.08      -25.70    147.75 o 
  -4   1  18      113.83      224.99    130.91 o 
  -3   1  18       32.47      163.25    127.98 o 
  -2   1  18      329.37      339.66    210.54 o 
  -1   1  18      322.41      456.35    130.82 o 
  -8   2  18       44.11      104.15    145.83 o 
  -7   2  18     2229.24     2075.99    199.10 o 
  -6   2  18     3791.06     3673.53    234.17 o 
  -5   2  18      771.89      492.93    142.46 o 
  -4   2  18     1742.97     1565.42    295.96 o 
  -3   2  18     5337.50     5322.43    255.01 o 
  -2   2  18     1529.76     1654.97    173.69 o 
  -1   2  18      671.66      835.67    149.49 o 
  -7   3  18      597.72      520.79    228.55 o 
  -6   3  18      132.62      120.93    132.17 o 
  -5   3  18       36.30      -63.35    121.31 o 
  -4   3  18      505.85      705.17    163.91 o 
  -3   3  18      490.95      521.40    141.65 o 
  -2   3  18     1194.40     1355.18    167.14 o 
  -6   4  18      129.89       97.72    131.86 o 
  -5   4  18      746.65      557.89    149.29 o 
  -4   4  18       90.86       13.79    122.08 o 
  -3   4  18     7767.89     7946.57    311.20 o 
                                                 
